# Supplementary material for: Benchmarking short-read metagenomics tools for removing host contamination
Source: Gigascience. 2025 Feb 27;14:giaf004. doi: 10.1093/gigascience/giaf004 (PMC11878760; doi:10.1093/gigascience/giaf004)
Supplement: giaf004_Supplemental_Files [file giaf004_supplemental_files.zip]

Archive with 7 entries (7 files):
- FigureS1.pdf
- FigureS2-F.pdf
- FigureS3.pdf
- FigureS4.pdf
- FigureS5.pdf
- FigureS6.pdf
- SupplymentaryTables.xlsx
