# Supplementary material for: Benchmarking short-read metagenomics tools for removing host contamination
Source: Gigascience. 2025 Feb 27;14:giaf004. doi: 10.1093/gigascience/giaf004 (PMC11878760; doi:10.1093/gigascience/giaf004)
Supplement: giaf004_Supplemental_Files [file giaf004_supplemental_files.zip › SupplymentaryTables.xlsx]

## Sheet: TableS1-1 LiteratureReview
Table S1-1 A literature review of host contamination purging methods in metagenomic studies since April 18th, 2024
No.	Publications	PublicationYear	Publicationtype	SequencingMethods	HostRemoveProcess	Softwares	SampleType/HostType	Note
1	Chen, J., Lin, L., Tu, Q., Peng, Q., Wang, X., Liang, C., Zhou, J., & Yu, X. (2024). Metagenomic-based discovery and comparison of the lignin degrading potential of microbiomes in aquatic and terrestrial ecosystems via the LCdb database. Molecular ecology resources, e13950. Advance online publication. https://doi.org/10.1111/1755-0998.13950	2024	Research	Metagenome	No
2	Deng, C., Chen, T., Qiu, Z., Zhou, H., Li, B., Zhang, Y., Xu, X., Lian, C., Qiao, X., & Yu, K. (2024). A mixed blessing of influent leachate microbes in downstream biotreatment systems of a full-scale landfill leachate treatment plant. Water research, 253, 121310. https://doi.org/10.1016/j.watres.2024.121310	2024	Research	Metagenome			Environment
3	Li, C., Lü, F., Peng, W., He, P. J., & Zhang, H. (2024). Functional Redundant Microbiome Enhanced Anaerobic Digestion Efficiency under Ammonium Inhibition Conditions. Environmental science & technology, 58(15), 6659–6669. https://doi.org/10.1021/acs.est.4c01227	2024	Research	Metagenome	No
4	Rassner, S. M. E., Cook, J. M., Mitchell, A. C., Stevens, I. T., Irvine-Fynn, T. D. L., Hodson, A. J., & Edwards, A. (2024). The distinctive weathering crust habitat of a High Arctic glacier comprises discrete microbial micro-habitats. Environmental microbiology, 26(4), e16617. https://doi.org/10.1111/1462-2920.16617	2024	Research	Metagenome	No
5	Ma Z. S. (2024). Towards a unified medical microbiome ecology of the OMU for metagenomes and the OTU for microbes. BMC bioinformatics, 25(1), 137. https://doi.org/10.1186/s12859-023-05591-8	2024	Method
6	Viruses of Nitrogen-Fixing Mesorhizobium Bacteria in Globally Distributed Chickpea Root Nodules	2024	Research	Metagenome	No
7	Edwin, N. R., Fitzpatrick, A. H., Brennan, F., Abram, F., & O'Sullivan, O. (2024). An in-depth evaluation of metagenomic classifiers for soil microbiomes. Environmental microbiome, 19(1), 19. https://doi.org/10.1186/s40793-024-00561-w	2024	Method
8	Ye, H., Zhao, Y., He, S., Wu, Z., Yue, M., & Hong, M. (2024). Metagenomics reveals the response of desert steppe microbial communities and carbon-nitrogen cycling functional genes to nitrogen deposition. Frontiers in microbiology, 15, 1369196. https://doi.org/10.3389/fmicb.2024.1369196	2024	Research	Metagenome	No
9	Wang, H., Wang, Y., Yang, L., Feng, J., Tian, S., Chen, L., Huang, W., Liu, J., & Wang, X. (2024). Integrated 16S rRNA sequencing and metagenomics insights into microbial dysbiosis and distinct virulence factors in inflammatory bowel disease. Frontiers in microbiology, 15, 1375804. https://doi.org/10.3389/fmicb.2024.1375804	2024	Research	Metagenome	Yes	BWA	Human
10	Li, T., Cui, R., Geng, G. et al. Sugar accumulation stage in sugar beets is a key stage in response to continuous cropping soil microbial community assembly. Plant Soil (2024). https://doi.org/10.1007/s11104-024-06636-4	2024	Research	Metagenome	Yes	BWA	Plant
11	Blais, M.-A., Vincent, W. F., Vigneron, A., Labarre, A., Matveev, A., Coelho, L. F., & Lovejoy, C. (2024). Diverse winter communities and biogeochemical cycling potential in the under-ice microbial plankton of a subarctic river-to-sea continuum. Microbiology spectrum, e0416023. Advance online publication. https://doi.org/10.1128/spectrum.04160-23	2024	Research	OnlyAmplicon
12	Liu, J., Yan, Q., Li, S., Jiao, J., Hao, Y., Zhang, G., Zhang, Q., Luo, F., Zhang, Y., Lv, Q., Zhang, W., Zhang, A., Song, H., Xin, Y., Ma, Y., Owusu, L., Ma, X., Yin, P., & Shang, D. (2024). Integrative metagenomic and metabolomic analyses reveal the potential of gut microbiota to exacerbate acute pancreatitis. NPJ biofilms and microbiomes, 10(1), 29. https://doi.org/10.1038/s41522-024-00499-4	2024	Research	Metagenome	Yes	Bowtie2	Human
13	Wang, Tao, Penghao Li, Xue Bai, Shilin Tian, Maosen Yang, Dong Leng, Hua Kui, et al. 2024. “ Vaginal Microbiota are Associated With In Vitro Fertilization During Female Infertility.” iMeta e185. https://doi.org/10.1002/imt2.185	2024	Research	3rdMetagenome
14	Chang, H. W., Lee, E. M., Wang, Y., Zhou, C., Pruss, K. M., Henrissat, S., Chen, R. Y., Kao, C., Hibberd, M. C., Lynn, H. M., Webber, D. M., Crane, M., Cheng, J., Rodionov, D. A., Arzamasov, A. A., Castillo, J. J., Couture, G., Chen, Y., Balcazo, N. P., Jr, Lebrilla, C. B., … Gordon, J. I. (2024). Prevotella copri and microbiota members mediate the beneficial effects of a therapeutic food for mal…	2024	Research	3rdMetagenome
15	Xiong, C., K Singh, B., Zhu, Y.-G., Hu, H.-W., Li, P.-P., Han, Y.-L., Han, L.-L., Zhang, Q.-B., Wang, J.-T., Liu, S.-Y., Wu, C.-F., Ge, A.-H., Zhang, L.-M., & He, J.-Z. (2024). Microbial species pool-mediated diazotrophic community assembly in crop microbiomes during plant development. mSystems, 9(4), e0105523. https://doi.org/10.1128/msystems.01055-23	2024	Research	Metagenome	No
16	Huang, Y., Lin, J., Tang, C. et al. Organic carbon inputs shift the profiles of phosphorus cycling-related genes in maize rhizosphere. Plant Soil (2024). https://doi.org/10.1007/s11104-024-06605-x	2024	Research	Metagenome	No
17	Royer, C., Patin, N. V., Jesser, K. J., Peña-Gonzalez, A., Hatt, J. K., Trueba, G., Levy, K., & Konstantinidis, K. T. (2024). Comparison of metagenomic and traditional methods for diagnosis of E. coli enteric infections. mBio, 15(4), e0342223. https://doi.org/10.1128/mbio.03422-23	2024	Research	Metagenome	No
18	Fronton, F., Villemur, R., Robert, D., & St-Pierre, Y. (2024). Divergent bacterial landscapes: unraveling geographically driven microbiomes in Atlantic cod. Scientific reports, 14(1), 6088. https://doi.org/10.1038/s41598-024-56616-y	2024	Research	OnlyAmplicon
19	Sato, Y., Sato, R., Fukui, E., & Yoshizawa, F. (2024). Impact of rumen microbiome on cattle carcass traits. Scientific reports, 14(1), 6064. https://doi.org/10.1038/s41598-024-56603-3	2024	Research	Metagenome	Yes	BWA	Animal
20	Möller, L., Vainshtein, Y., Meyer, B., Neidhardt, J., Eren, A. M., Sohn, K., & Rabus, R. (2024). Rich microbial and depolymerising diversity in Antarctic krill gut. Microbiology spectrum, 12(4), e0403523. https://doi.org/10.1128/spectrum.04035-23	2024	Research	3rdMetagenome
21	Papp, M., Tóth, A. G., Békési, L., Farkas, R., Makrai, L., Maróti, G., & Solymosi, N. (2024). Apis mellifera filamentous virus from a honey bee gut microbiome survey in Hungary. Scientific reports, 14(1), 5803. https://doi.org/10.1038/s41598-024-56320-x	2024	Research	Metagenome	Yes	Bowtie2	Animal
22	Jiang, B., Qin, C., Xu, Y., Song, X., Fu, Y., Li, R., Liu, Q., & Shi, D. (2024). Multi-omics reveals the mechanism of rumen microbiome and its metabolome together with host metabolome participating in the regulation of milk production traits in dairy buffaloes. Frontiers in microbiology, 15, 1301292. https://doi.org/10.3389/fmicb.2024.1301292	2024	Research	Metagenome	Yes	Bowtie2	Animal
23	Hui, X., Yang, J., Sun, J., Liu, F., & Pan, W. (2024). MCSS: microbial community simulator based on structure. Frontiers in microbiology, 15, 1358257. https://doi.org/10.3389/fmicb.2024.1358257	2024	Review
24	Lavecchia, A., Fosso, B., Engelen, A. H., Borin, S., Manzari, C., Picardi, E., Pesole, G., & Placido, A. (2024). Macroalgal microbiomes unveil a valuable genetic resource for halogen metabolism. Microbiome, 12(1), 47. https://doi.org/10.1186/s40168-023-01740-6	2024	Research	Metagenome	Yes	Bowtie2	Plant
25	Li, C., Jin, S., Lv, O., Wang, G., Zhang, Y., Li, S., Zhang, W., Long, F., Shen, Z., Bai, S., Zhaxi, D., Kong, F., Yan, Q., & Xiao, Z. (2024). Comparative analysis of the vaginal bacteriome and virome in healthy women living in high-altitude and sea-level areas. European journal of medical research, 29(1), 157. https://doi.org/10.1186/s40001-023-01391-1	2024	Research	3rdMetagenome
26	Sardzikova, S., Andrijkova, K., Svec, P., Beke, G., Klucar, L., Minarik, G., Bielik, V., Kolenova, A., & Soltys, K. (2024). Gut diversity and the resistome as biomarkers of febrile neutropenia outcome in paediatric oncology patients undergoing hematopoietic stem cell transplantation. Scientific reports, 14(1), 5504. https://doi.org/10.1038/s41598-024-56242-8	2024	Research	Metagenome	Yes	Kraken2	Human
27	Sun, D., Bian, G., Zhang, K., Liu, N., Yin, Y., Hou, Y., Xie, F., Zhu, W., Mao, S., & Liu, J. (2024). Early-life ruminal microbiome-derived indole-3-carboxaldehyde and prostaglandin D2 are effective promoters of rumen development. Genome biology, 25(1), 64. https://doi.org/10.1186/s13059-024-03205-x	2024	Research	Metagenome	Yes	BWA	Animal
28	Yue, H., Sun, X., Wang, T., Zhang, A., Han, D., Wei, G., Song, W., & Shu, D. (2024). Host genotype-specific rhizosphere fungus enhances drought resistance in wheat. Microbiome, 12(1), 44. https://doi.org/10.1186/s40168-024-01770-8	2024	Research	Metagenome	Yes	TopHat2	Plant
29	Yang, L., Guo, Y., Yang, H., Li, S., Zhang, Y., Gao, C., Wei, T., & Hao, L. (2024). Distinct microbiota assembly and functional patterns in disease-resistant and susceptible varieties of tobacco. Frontiers in microbiology, 15, 1361883. https://doi.org/10.3389/fmicb.2024.1361883	2024	Research	Metagenome	Yes	KneadData	Plant
30	Istvan, P., Birkeland, E., Avershina, E., Kværner, A. S., Bemanian, V., Pardini, B., Tarallo, S., de Vos, W. M., Rognes, T., Berstad, P., & Rounge, T. B. (2024). Exploring the gut DNA virome in fecal immunochemical test stool samples reveals associations with lifestyle in a large population-based study. Nature communications, 15(1), 1791. https://doi.org/10.1038/s41467-024-46033-0	2024	Research	Metagenome	Yes	BBTool	Human
31	Jin, C., Wu, S., Liang, Z., Zhang, J., Lei, X., Bai, H., Liang, G., Su, X., Chen, X., Wang, P., Wang, Y., Guan, L., & Yao, J. (2024). Multi-omics reveal mechanisms of high enteral starch diet mediated colonic dysbiosis via microbiome-host interactions in young ruminant. Microbiome, 12(1), 38. https://doi.org/10.1186/s40168-024-01760-w	2024	Research	Metagenome	Yes	SOAP2	Animal
32	Dumigan, C. R., & Deyholos, M. K. (2024). Soil and seed both influence bacterial diversity in the microbiome of the Cannabis sativa seedling endosphere. Frontiers in plant science, 15, 1326294. https://doi.org/10.3389/fpls.2024.1326294	2024	Research	OnlyAmplicon
33	Iqbal, S., Begum, F., Ullah, I., Jalal, N., & Shaw, P. (2024). Peeling off the layers from microbial dark matter (MDM): recent advances, future challenges, and opportunities. Critical reviews in microbiology, 1–21. Advance online publication. https://doi.org/10.1080/1040841X.2024.2319669	2024	Review
34	Abulfaraj, A. A., Shami, A. Y., Alotaibi, N. M., Alomran, M. M., Aloufi, A. S., Al-Andal, A., AlHamdan, N. R., Alshehrei, F. M., Sefrji, F. O., Alsaadi, K. H., Abuauf, H. W., Alshareef, S. A., & Jalal, R. S. (2024). Exploration of genes encoding KEGG pathway enzymes in rhizospheric microbiome of the wild plant Abutilon fruticosum. AMB Express, 14(1), 27. https://doi.org/10.1186/s13568-024-01678-4	2024	Research	Metagenome	No
35	Wang, J. T., Hu, W., Xue, Z., Cai, X., Zhang, S. Y., Li, F. Q., Lin, L. S., Chen, H., Miao, Z., Xi, Y., Guo, T., Zheng, J. S., Chen, Y. M., & Lin, H. L. (2024). Mapping multi-omics characteristics related to short-term PM2.5 trajectory and their impact on type 2 diabetes in middle-aged and elderly adults in Southern China. Journal of hazardous materials, 468, 133784. https://doi.org/10.1016/j.jha…	2024	Review
36	Huang, J., Wu, Y., Gao, Q., Li, X., Zeng, Y., Guo, Y., Zhang, H., & Qin, Z. (2024). Metagenomic exploration of the rhizosphere soil microbial community and their significance in facilitating the development of wild-simulated ginseng. Applied and environmental microbiology, 90(3), e0233523. https://doi.org/10.1128/aem.02335-23	2024	Research	Metagenome	No
37	Sun, J., Xie, F., Wang, J., Luo, J., Chen, T., Jiang, Q., Xi, Q., Liu, G. E., & Zhang, Y. (2024). Integrated meta-omics reveals the regulatory landscape involved in lipid metabolism between pig breeds. Microbiome, 12(1), 33. https://doi.org/10.1186/s40168-023-01743-3	2024	Research	3rdMetagenome
38	Durán-Viseras, A., Lindner, B. G., Hatt, J. K., Lai, A., Wallace, R., Ginn, O., Brown, J., & Konstantinidis, K. T. (2024). Metagenomic insights into the impact of litter from poultry Concentrated Animal Feeding Operations (CAFOs) to adjacent soil and water microbial communities. The Science of the total environment, 920, 170772. https://doi.org/10.1016/j.scitotenv.2024.170772	2024	Research	Metagenome	No
39	Cheng, M., Luo, S., Zhang, P., Xiong, G., Chen, K., Jiang, C., Yang, F., Huang, H., Yang, P., Liu, G., Zhang, Y., Ba, S., Yin, P., Xiong, J., Miao, W., & Ning, K. (2024). A genome and gene catalog of the aquatic microbiomes of the Tibetan Plateau. Nature communications, 15(1), 1438. https://doi.org/10.1038/s41467-024-45895-8	2024	Research	Metagenome			Environment
40	Cantin, L. J., Dunning Hotopp, J. C., & Foster, J. M. (2024). Improved metagenome assemblies through selective enrichment of bacterial genomic DNA from eukaryotic host genomic DNA using ATAC-seq. Frontiers in microbiology, 15, 1352378. https://doi.org/10.3389/fmicb.2024.1352378	2024	Research	Metagenome	Yes	Bowtie2	Animal
41	Carter, K. A., France, M. T., Rutt, L., Bilski, L., Martinez-Greiwe, S., Regan, M., Brotman, R. M., & Ravel, J. (2024). Sexual transmission of urogenital bacteria: whole metagenome sequencing evidence from a sexual network study. mSphere, 9(3), e0003024. https://doi.org/10.1128/msphere.00030-24	2024	Research	Metagenome	Yes	MetaWRAP	Human
42	Sharko, F. S., Mazloum, A., Krotova, A. O., Byadovskaya, O. P., Prokhvatilova, L. B., Chvala, I. A., Zolotikov, U. E., Kozlova, A. D., Krylova, A. S., Grosfeld, E. V., Prokopenko, A. V., Korzhenkov, A. A., Patrushev, M. V., Namsaraev, Z. B., Sprygin, A. V., & Toshchakov, S. V. (2024). Metagenomic profiling of viral and microbial communities from the pox lesions of lumpy skin disease virus and she…	2024	Research	Metagenome	Yes	Kraken2	Animal
43	Li, L. J., Xu, F., Xu, J. X., Yan, Y., Su, J. Q., Zhu, Y. G., & Li, H. (2024). Spatiotemporal Changes of Antibiotic Resistance, Potential Pathogens, and Health Risk in Kindergarten Dust. Environmental science & technology, 58(8), 3919–3930. https://doi.org/10.1021/acs.est.3c07935	2024	Research	Metagenome	No
44	Mukhia, S., Kumar, A., & Kumar, R. (2024). Bacterial community distribution and functional potentials provide key insights into their role in the ecosystem functioning of a retreating Eastern Himalayan glacier. FEMS microbiology ecology, 100(3), fiae012. https://doi.org/10.1093/femsec/fiae012	2024	Research	Metagenome	No
45	Schwenger, K. J. P., Sharma, D., Ghorbani, Y., Xu, W., Lou, W., Comelli, E. M., Fischer, S. E., Jackson, T. D., Okrainec, A., & Allard, J. P. (2024). Links between gut microbiome, metabolome, clinical variables and non-alcoholic fatty liver disease severity in bariatric patients. Liver international : official journal of the International Association for the Study of the Liver, 44(5), 1176–1188. …	2024	Research	Metagenome	Yes	Bowtie2	Human
46	Kumar, B., Lorusso, E., Fosso, B., & Pesole, G. (2024). A comprehensive overview of microbiome data in the light of machine learning applications: categorization, accessibility, and future directions. Frontiers in microbiology, 15, 1343572. https://doi.org/10.3389/fmicb.2024.1343572	2024	Review
47	Campbell, B. C., Greenfield, P., Barnhart, E. P., Gong, S., Midgley, D. J., Paulsen, I. T., & George, S. C. (2024). Krumholzibacteriota and Deltaproteobacteria contain rare genetic potential to liberate carbon from monoaromatic compounds in subsurface coal seams. mBio, 15(3), e0173523. https://doi.org/10.1128/mbio.01735-23	2024	Research	Metagenome	No
48	Sahoo, S., Behera, M.R., Mishra, B. et al. Microbial Diversity and Resistome in Milk of Cows with Subclinical Mastitis in a Coastal District of Odisha, India. Indian J Microbiol (2024). https://doi.org/10.1007/s12088-024-01198-6	2024	Research	Metagenome	No
49	Dong, J.-H., Xu, X., Ren, Z.-X., Zhao, Y.-H., Zhang, Y., Chen, L., Wu, Y., Chen, G., Cao, R., Wu, Q., & Wang, H. (2024). The adaptation of bumblebees to extremely high elevation associated with their gut microbiota. mSystems, 9(3), e0121923. https://doi.org/10.1128/msystems.01219-23	2024	Research	Metagenome	Yes	BWA	Animal
50	Abdulkhakov, S., Markelova, M., Safina, D., Siniagina, M., Khusnutdinova, D., Abdulkhakov, R., & Grigoryeva, T. (2024). Butyric Acid Supplementation Reduces Changes in the Taxonomic and Functional Composition of Gut Microbiota Caused by H. pylori Eradication Therapy. Microorganisms, 12(2), 319. https://doi.org/10.3390/microorganisms12020319	2024	Research	Metagenome	Yes	Bowtie2	Human
51	Hanafiah, A., Sukri, A., Yusoff, H., Chan, C. S., Hazrin-Chong, N. H., Salleh, S. A., & Neoh, H. M. (2024). Insights into the Microbiome and Antibiotic Resistance Genes from Hospital Environmental Surfaces: A Prime Source of Antimicrobial Resistance. Antibiotics (Basel, Switzerland), 13(2), 127. https://doi.org/10.3390/antibiotics13020127	2024	Research	Metagenome	No
52	Shao, Y., Qi, Z., Sang, J., Yu, Z., Li, M., Wang, Z., Tu, J., Song, X., & Qi, K. (2024). Metagenome-Based Analysis of the Microbial Community Structure and Drug-Resistance Characteristics of Livestock Feces in Anhui Province, China. Veterinary sciences, 11(2), 87. https://doi.org/10.3390/vetsci11020087	2024	Research	Metagenome	Yes	BWA	Animal
53	Zhang X, Liu Y, Zuo Z, Wang C, Peng Z, Zhong J, Wang H. Effect of Isopropyl Ester of Hydroxy Analogue of Methionine on Rumen Microbiome, Active Enzymes, and Protein Metabolism Pathways of Yak. Fermentation. 2024; 10(2):94. https://doi.org/10.3390/fermentation10020094	2024	Research	Metagenome	No
54	Nweze, J. E., Schweichhart, J. S., & Angel, R. (2024). Viral communities in millipede guts: Insights into the diversity and potential role in modulating the microbiome. Environmental microbiology, 26(2), e16586. https://doi.org/10.1111/1462-2920.16586	2024	Research	Metagenome	Yes	CheckV	Animal
55	Soufi, H. H., Tran, D., & Louca, S. (2024). Microbiology of Big Soda Lake, a multi-extreme meromictic volcanic crater lake in the Nevada desert. Environmental microbiology, 26(2), e16578. https://doi.org/10.1111/1462-2920.16578	2024	Research	Metagenome			Environment
56	Sánchez, P., Coutinho, F. H., Sebastián, M., Pernice, M. C., Rodríguez-Martínez, R., Salazar, G., Cornejo-Castillo, F. M., Pesant, S., López-Alforja, X., López-García, E. M., Agustí, S., Gojobori, T., Logares, R., Sala, M. M., Vaqué, D., Massana, R., Duarte, C. M., Acinas, S. G., & Gasol, J. M. (2024). Marine picoplankton metagenomes and MAGs from eleven vertical profiles obtained by the Malaspin…	2024	Research	Metagenome			Environment
57	DeepGum: Deep feature transfer for gut microbiome analysis using bottleneck models	2024	Method
58	Vályi, P., Wirth, R., Minárovits, J., Strang, O., Maróti, G., & Kovács, K. L. (2024). The oral microbiome of a family including Papillon-Lefèvre-syndrome patients and clinically healthy members. BMC oral health, 24(1), 158. https://doi.org/10.1186/s12903-024-03856-z	2024	Research	OnlyAmplicon
59	Brealey, J. C., Kodama, M., Rasmussen, J. A., Hansen, S. B., Santos-Bay, L., Lecaudey, L. A., Hansen, M., Fjære, E., Myrmel, L. S., Madsen, L., Bernhard, A., Sveier, H., Kristiansen, K., Gilbert, M. T. P., Martin, M. D., & Limborg, M. T. (2024). Host-gut microbiota interactions shape parasite infections in farmed Atlantic salmon. mSystems, 9(2), e0104323. https://doi.org/10.1128/msystems.01043-23	2024	Research	Metagenome	Yes	STAR	Animal
60	Liu, X., Tong, X., Zou, L., Ju, Y., Liu, M., Han, M., Lu, H., Yang, H., Wang, J., Zong, Y., Liu, W., Xu, X., Jin, X., Xiao, L., Jia, H., Guo, R., & Zhang, T. (2024). A genome-wide association study reveals the relationship between human genetic variation and the nasal microbiome. Communications biology, 7(1), 139. https://doi.org/10.1038/s42003-024-05822-5	2024	Research	Metagenome	Yes	Bowtie2	Human
61	Rana, S., Singh, P., Bhardwaj, T., & Somvanshi, P. (2024). A Comprehensive Metagenome Study Identifies Distinct Biological Pathways in Asthma Patients: An In-Silico Approach. Biochemical genetics, 10.1007/s10528-023-10635-y. Advance online publication. https://doi.org/10.1007/s10528-023-10635-y	2024	Research	Metagenome	No
62	Nweze, J. E., Šustr, V., Brune, A., & Angel, R. (2024). Functional similarity, despite taxonomical divergence in the millipede gut microbiota, points to a common trophic strategy. Microbiome, 12(1), 16. https://doi.org/10.1186/s40168-023-01731-7	2024	Research	Metagenome	Yes	Bowtie2	Animal
63	Otsuka, K., Isobe, J., Asai, Y., Nakano, T., Hattori, K., Ariyoshi, T., Yamashita, T., Motegi, K., Saito, A., Kohmoto, M., Hosonuma, M., Kuramasu, A., Baba, Y., Murayama, M., Narikawa, Y., Toyoda, H., Funayama, E., Tajima, K., Shida, M., Hirasawa, Y., … Yoshimura, K. (2024). Butyricimonas is a key gut microbiome component for predicting postoperative recurrence of esophageal cancer. Cancer immuno…	2024	Research	OnlyAmplicon
64	Zhernakova, D. V., Wang, D., Liu, L., Andreu-Sánchez, S., Zhang, Y., Ruiz-Moreno, A. J., Peng, H., Plomp, N., Del Castillo-Izquierdo, Á., Gacesa, R., Lopera-Maya, E. A., Temba, G. S., Kullaya, V. I., van Leeuwen, S. S., Lifelines Cohort Study, Xavier, R. J., de Mast, Q., Joosten, L. A. B., Riksen, N. P., Rutten, J. H. W., … Fu, J. (2024). Host genetic regulation of human gut microbial structural …	2024	Research	Metagenome	Yes	Bowtie2	Human
65	Wicaksono, W. A., Mora, M., Bickel, S., Berg, C., Kühn, I., Cernava, T., & Berg, G. (2024). Rhizosphere assembly alters along a chronosequence in the Hallstätter glacier forefield (Dachstein, Austria). FEMS microbiology ecology, 100(2), fiae005. https://doi.org/10.1093/femsec/fiae005	2024	Research	Metagenome			Environment
66	Behr, J. H., Kuhl-Nagel, T., Sommermann, L., Moradtalab, N., Chowdhury, S. P., Schloter, M., Windisch, S., Schellenberg, I., Maccario, L., Sørensen, S. J., Rothballer, M., Geistlinger, J., Smalla, K., Ludewig, U., Neumann, G., Grosch, R., & Babin, D. (2024). Long-term conservation tillage with reduced nitrogen fertilization intensity can improve winter wheat health via positive plant-microorganis…	2024	Research	Metagenome	Yes	BBDuk	Plant
67	Barcenilla, C., Cobo-Díaz, J. F., De Filippis, F., Valentino, V., Cabrera Rubio, R., O'Neil, D., Mahler de Sanchez, L., Armanini, F., Carlino, N., Blanco-Míguez, A., Pinto, F., Calvete-Torre, I., Sabater, C., Delgado, S., Ruas-Madiedo, P., Quijada, N. M., Dzieciol, M., Skírnisdóttir, S., Knobloch, S., Puente, A., … Alvarez-Ordóñez, A. (2024). Improved sampling and DNA extraction procedures for mi…	2024	Research	Metagenome	Yes	Bowtie2	Plant
68	Cooper, A. L., Low, A., Wong, A., Tamber, S., Blais, B. W., & Carrillo, C. D. (2024). Modeling the limits of detection for antimicrobial resistance genes in agri-food samples: a comparative analysis of bioinformatics tools. BMC microbiology, 24(1), 31. https://doi.org/10.1186/s12866-023-03148-6	2024	Research	Metagenome	Yes	BWA	Plant
69	Abe, S., Masuda, A., Matsumoto, T., Inoue, J., Toyama, H., Sakai, A., Kobayashi, T., Tanaka, T., Tsujimae, M., Yamakawa, K., Gonda, M., Masuda, S., Uemura, H., Kohashi, S., Inomata, N., Nagao, K., Harada, Y., Miki, M., Irie, Y., Juri, N., … Kodama, Y. (2024). Impact of intratumoral microbiome on tumor immunity and prognosis in human pancreatic ductal adenocarcinoma. Journal of gastroenterology, 5…	2024	Research	OnlyAmplicon
70	Chulenbayeva, L., Ganzhula, Y., Kozhakhmetov, S., Jarmukhanov, Z., Nurgaziyev, M., Nurgozhina, A., Muhanbetzhanov, N., Sergazy, S., Zhetkenev, S., Borykbay, Z., Tkachev, V., Urazova, S., Vinogradova, E., & Kushugulova, A. (2024). The Trajectory of Successful Aging: Insights from Metagenome and Cytokine Profiling. Gerontology, 70(4), 390–407. https://doi.org/10.1159/000536082	2024	Research	Metagenome	No
71	Hu, M., Lin, X., Sun, T., Shao, X., Huang, X., Du, W., Guo, M., Zhu, X., Zhou, Y., Tong, T., Guo, F., Han, T., Wu, X., Shi, Y., Xiao, X., Zhang, Y., Hong, J., & Chen, H. (2024). Gut microbiome for predicting immune checkpoint blockade-associated adverse events. Genome medicine, 16(1), 16. https://doi.org/10.1186/s13073-024-01285-9	2024	Research	Metagenome	No
72	Chen, J., Sun, C., Dong, Y., Jin, M., Lai, S., Jia, L., Zhao, X., Wang, H., Gao, N. L., Bork, P., Liu, Z., Chen, W. H., & Zhao, X. M. (2024). Efficient Recovery of Complete Gut Viral Genomes by Combined Short- and Long-Read Sequencing. Advanced science (Weinheim, Baden-Wurttemberg, Germany), 11(13), e2305818. https://doi.org/10.1002/advs.202305818	2024	Research	Metagenome	Yes	Bowtie2	Human
73	Narrowe, A. B., Liu, L., Lemons, J. M. S., Firrman, J. A., Mahalak, K. K., Deyaert, S., Baudot, A., & Van den Abbeele, P. (2024). Metagenomes and metagenome-assembled genomes from ex vivo fecal incubations of six unique donors. Microbiology resource announcements, 13(2), e0086223. https://doi.org/10.1128/mra.00862-23	2024	Review
74	Chen, P., Wang, S., Li, H., Qi, X., Hou, Y., & Ma, T. (2024). Comparative genomic analyses of Cutibacterium granulosum provide insights into genomic diversity. Frontiers in microbiology, 15, 1343227. https://doi.org/10.3389/fmicb.2024.1343227	2024	Research	3rdMetagenome
75	Valencia, E. M., Maki, K. A., Dootz, J. N., & Barb, J. J. (2024). Mock community taxonomic classification performance of publicly available shotgun metagenomics pipelines. Scientific data, 11(1), 81. https://doi.org/10.1038/s41597-023-02877-7	2024	Method
76	Nie, M. T., Wang, P. Q., Shi, P. M., Hong, X. L., Zhang, X., Xiang, B., Zhang, M., & Xie, W. F. (2024). Rifaximin treatment shapes a unique metagenome-metabolism network in patients with decompensated cirrhosis. Journal of gastroenterology and hepatology, 39(4), 762–771. https://doi.org/10.1111/jgh.16484	2024	Research	Metagenome	No
77	Zhang, B., Zhang, X., Luo, Z., Ren, J., Yu, X., Zhao, H., Wang, Y., Zhang, W., Tian, W., Wei, X., Ding, Q., Yang, H., Jin, Z., Tong, X., Wang, J., & Zhao, L. (2024). Microbiome and metabolome dysbiosis analysis in impaired glucose tolerance for the prediction of progression to diabetes mellitus. Journal of genetics and genomics = Yi chuan xue bao, 51(1), 75–86. https://doi.org/10.1016/j.jgg.2023.…	2024	Research	Metagenome	Yes	KneadData	Human
78	Hu, T., Chen, J., Lin, X., He, W., Liang, H., Wang, M., Li, W., Wu, Z., Han, M., Jin, X., Kristiansen, K., Xiao, L., & Zou, Y. (2024). Comparison of the DNBSEQ platform and Illumina HiSeq 2000 for bacterial genome assembly. Scientific reports, 14(1), 1292. https://doi.org/10.1038/s41598-024-51725-0	2024	Method
79	He, L., Yang, S. S., Ding, J., Chen, C. X., Yang, F., He, Z. L., Pang, J. W., Peng, B. Y., Zhang, Y., Xing, D. F., Ren, N. Q., & Wu, W. M. (2024). Biodegradation of polyethylene terephthalate by Tenebrio molitor: Insights for polymer chain size, gut metabolome and host genes. Journal of hazardous materials, 465, 133446. https://doi.org/10.1016/j.jhazmat.2024.133446	2024	Research	Metagenome	Yes	Bowtie2	Insect
80	Shinn, L. M., Mansharamani, A., Baer, D. J., Novotny, J. A., Charron, C. S., Khan, N. A., Zhu, R., & Holscher, H. D. (2024). Fecal Metagenomics to Identify Biomarkers of Food Intake in Healthy Adults: Findings from Randomized, Controlled, Nutrition Trials. The Journal of nutrition, 154(1), 271–283. https://doi.org/10.1016/j.tjnut.2023.11.001	2024	Research	Metagenome	Yes	KneadData	Human
81	Zhao, L., Yang, X., Liang, Y., Zhang, Z., Ding, Y., Wang, Y., Chen, B., Wu, J., Jin, C., Zhao, G., Li, Z., & Zhang, L. (2024). Temporal development and potential interactions between the gut microbiome and resistome in early childhood. Microbiology spectrum, 12(2), e0317723. https://doi.org/10.1128/spectrum.03177-23	2024	Research	Metagenome	Yes	Kraken2	Human
82	Peng, S., Ye, L., Li, Y., Wang, F., Sun, T., Wang, L., Zhao, J., & Dong, Z. (2024). Metagenomic insights into jellyfish-associated microbiome dynamics during strobilation. ISME communications, 4(1), ycae036. https://doi.org/10.1093/ismeco/ycae036	2024	Research	Metagenome	Yes	Bowtie2	Animal
83	Jiao, J., Wu, J., Zhou, C., He, Z., Tan, Z., & Wang, M. (2024). Ecological niches and assembly dynamics of diverse microbial consortia in the gastrointestine of goat kids. The ISME journal, 18(1), wrae002. https://doi.org/10.1093/ismejo/wrae002	2024	Research	Metagenome	No
84	Hu, J., Chen, J., Ma, L., Hou, Q., Zhang, Y., Kong, X., Huang, X., Tang, Z., Wei, H., Wang, X., & Yan, X. (2024). Characterizing core microbiota and regulatory functions of the pig gut microbiome. The ISME journal, 18(1), wrad037. https://doi.org/10.1093/ismejo/wrad037	2024	Research	Metagenome	Yes	Bowtie2	Animal
85	Maire, J., Tsang Min Ching, S. J., Damjanovic, K., Epstein, H. E., Judd, L. M., Blackall, L. L., & van Oppen, M. J. H. (2024). Tissue-associated and vertically transmitted bacterial symbiont in the coral Pocillopora acuta. The ISME journal, 18(1), wrad027. https://doi.org/10.1093/ismejo/wrad027	2024	Research	Metagenome			Environment
86	Agrawal, N., Fontana, F., Tarracchini, C., Lommi, S., Ventura, M., Milani, C., & Viljakainen, H. (2024). Associations of central obesity and habitual food consumption with saliva microbiota and its enzymatic profiles - a pilot study in Finnish children. Frontiers in microbiology, 14, 1323346. https://doi.org/10.3389/fmicb.2023.1323346	2024	Research	Metagenome	Yes	NotSupply	Human
87	Liu, H., Jiao, P., Guan, L., Wang, C., Zhang, X. X., & Ma, L. (2024). Functional traits and health implications of the global household drinking-water microbiome retrieved using an integrative genome-centric approach. Water research, 250, 121094. https://doi.org/10.1016/j.watres.2023.121094	2024	Review
88	Zhu, X., Xu, P., Zhu, R., Gao, W., Yin, W., Lan, P., Zhu, L., & Jiao, N. (2024). Multi-kingdom microbial signatures in excess body weight colorectal cancer based on global metagenomic analysis. Communications biology, 7(1), 24. https://doi.org/10.1038/s42003-023-05714-0	2024	Research	Metagenome	Yes	KneadData	Human
89	Bian, G., Yu, S., Cheng, C., Huang, H., & Liu, J. (2024). Ruminal microbiota-host crosstalks promote ruminal epithelial development in neonatal lambs with alfalfa hay introduction. mSystems, 9(2), e0103423. https://doi.org/10.1128/msystems.01034-23	2024	Research	Metagenome	Yes	Bowtie2	Animal
90	Yang, S., Deng, W., Li, G., Jin, L., Huang, Y., He, Y., Wu, D., Li, D., Zhang, A., Liu, C., Li, C., Zhang, H., Xu, H., Penttinen, P., Zhao, K., & Zou, L. (2024). Reference gene catalog and metagenome-assembled genomes from the gut microbiome reveal the microbial composition, antibiotic resistome, and adaptability of a lignocellulose diet in the giant panda. Environmental research, 245, 118090. ht…	2024	Research	Metagenome	Yes	Bowtie2	Animal
91	Centurion, V. B., Rossi, A., Orellana, E., Ghiotto, G., Kakuk, B., Morlino, M. S., Basile, A., Zampieri, G., Treu, L., & Campanaro, S. (2024). A unified compendium of prokaryotic and viral genomes from over 300 anaerobic digestion microbiomes. Environmental microbiome, 19(1), 1. https://doi.org/10.1186/s40793-023-00545-2	2024	Research	Metagenome			Environment
92	Yi, L., Zhu, J., Li, Q., Guan, X., Cheng, W., Xie, Y., Zhao, Y., & Zhao, S. (2024). Panax notoginseng stems and leaves affect microbial community and function in cecum of duzang pigs. Translational animal science, 8, txad142. https://doi.org/10.1093/tas/txad142	2024	Research	Metagenome	Yes	Bowtie2	Animal
93	Malik, P. K., Trivedi, S., Kolte, A. P., Mohapatra, A., Biswas, S., Bhattar, A. V. K., Bhatta, R., & Rahman, H. (2023). Comparative Rumen Metagenome and CAZyme Profiles in Cattle and Buffaloes: Implications for Methane Yield and Rumen Fermentation on a Common Diet. Microorganisms, 12(1), 47. https://doi.org/10.3390/microorganisms12010047	2023	Research	Metagenome	Yes	Bowtie2	Animal
94	Smutin, D., Taldaev, A., Lebedev, E., & Adonin, L. (2024). Shotgun Metagenomics Reveals Minor Micro"bee"omes Diversity Defining Differences between Larvae and Pupae Brood Combs. International journal of molecular sciences, 25(2), 741. https://doi.org/10.3390/ijms25020741	2024	Research	Metagenome	Yes	Bowtie2	Insect
95	Elcheninov, A. G., Zayulina, K. S., Klyukina, A. A., Kremneva, M. K., Kublanov, I. V., & Kochetkova, T. V. (2023). Metagenomic Insights into the Taxonomic and Functional Features of Traditional Fermented Milk Products from Russia. Microorganisms, 12(1), 16. https://doi.org/10.3390/microorganisms12010016	2023	Research	Metagenome			Food
96	Bhagchandani, T., Nikita, Verma, A., & Tandon, R. (2023). Exploring the Human Virome: Composition, Dynamics, and Implications for Health and Disease. Current microbiology, 81(1), 16. https://doi.org/10.1007/s00284-023-03537-0	2023	Review
97	Hurle, G. R., Brainard, J., & Tyler, K. M. (2023). Microbiome diversity is a modifiable virulence factor for cryptosporidiosis. Virulence, 14(1), 2273004. https://doi.org/10.1080/21505594.2023.2273004	2023	Review
98	Torres-Morales, J., Mark Welch, J. L., Dewhirst, F. E., & Borisy, G. G. (2023). Site-specialization of human oral Gemella species. Journal of oral microbiology, 15(1), 2225261. https://doi.org/10.1080/20002297.2023.2225261	2023	Research	Metagenome	Yes	Bowtie2	Human
99	Tang, W., Zheng, H., Xu, S., Li, P., Zhan, L., Luo, X., Dai, Z., Wang, Q., & Yu, G. (2023). MMINP: A computational framework of microbe-metabolite interactions-based metabolic profiles predictor based on the O2-PLS algorithm. Gut microbes, 15(1), 2223349. https://doi.org/10.1080/19490976.2023.2223349	2023	Method
100	Dora, D., Ligeti, B., Kovacs, T., Revisnyei, P., Galffy, G., Dulka, E., Krizsán, D., Kalcsevszki, R., Megyesfalvi, Z., Dome, B., Weiss, G. J., & Lohinai, Z. (2023). Non-small cell lung cancer patients treated with Anti-PD1 immunotherapy show distinct microbial signatures and metabolic pathways according to progression-free survival and PD-L1 status. Oncoimmunology, 12(1), 2204746. https://doi.org…	2023	Research	Metagenome	Yes	BWA	Human
101	Li, M., Liu, J., Zhu, J., Wang, H., Sun, C., Gao, N. L., Zhao, X. M., & Chen, W. H. (2023). Performance of Gut Microbiome as an Independent Diagnostic Tool for 20 Diseases: Cross-Cohort Validation of Machine-Learning Classifiers. Gut microbes, 15(1), 2205386. https://doi.org/10.1080/19490976.2023.2205386	2023	Research	Metagenome	Yes	Bowtie2	Human
102	Yang, S., Fan, Z., Li, J., Wang, X., Lan, Y., Yue, B., He, M., Zhang, A., & Li, J. (2023). Assembly of novel microbial genomes from gut metagenomes of rhesus macaque (Macaca mulatta). Gut microbes, 15(1), 2188848. https://doi.org/10.1080/19490976.2023.2188848	2023	Research	Metagenome	Yes	Bowtie2	Animal
103	Jeong, J., Ahn, K., Mun, S., Yun, K., Kim, Y. T., Jung, W., Lee, K. E., Kim, M. Y., Ahn, Y., & Han, K. (2023). Understanding the bacterial compositional network associations between oral and gut microbiome within healthy Koreans. Journal of oral microbiology, 15(1), 2186591. https://doi.org/10.1080/20002297.2023.2186591	2023	Research	OnlyAmplicon
104	Blohs, M., Mahnert, A., Brunnader, K., Flucher, C., Castellani, C., Till, H., Singer, G., & Moissl-Eichinger, C. (2023). Acute appendicitis manifests as two microbiome state types with oral pathogens influencing severity. Gut microbes, 15(1), 2145845. https://doi.org/10.1080/19490976.2022.2145845	2023	Research	Metagenome	Yes	Bowtie2	Human
105	Ma, X., Qiu, Y., Mao, M., Lu, B., Zhao, H., Pang, Z., & Li, S. (2024). PuRenDan alleviates type 2 diabetes mellitus symptoms by modulating the gut microbiota and its metabolites. Journal of ethnopharmacology, 322, 117627. https://doi.org/10.1016/j.jep.2023.117627	2024	Review
106	Wang, H. T., Gan, Q. Y., Li, G., & Zhu, D. (2024). Effects of Zinc Thiazole and Oxytetracycline on the Microbial Metabolism, Antibiotic Resistance, and Virulence Factor Genes of Soil, Earthworm Gut, and Phyllosphere. Environmental science & technology, 58(1), 160–170. https://doi.org/10.1021/acs.est.3c06513	2024	Research	3rdMetagenome
107	He, Y., Cui, W., Fang, T., Zhang, Z., & Zeng, M. (2023). Metabolites of the gut microbiota may serve as precise diagnostic markers for sarcopenia in the elderly. Frontiers in microbiology, 14, 1301805. https://doi.org/10.3389/fmicb.2023.1301805	2023	Research	Metagenome	Yes	NotSupply	Human
108	Wang, Z., Peng, D., Fu, C., Luo, X., Guo, S., Li, L., & Yin, H. (2023). Pan-metagenome reveals the abiotic stress resistome of cigar tobacco phyllosphere microbiome. Frontiers in plant science, 14, 1248476. https://doi.org/10.3389/fpls.2023.1248476	2023	Research	Metagenome	Yes	Kraken2	Plant
109	Heyer, R., Hellwig, P., Maus, I., Walke, D., Schlüter, A., Hassa, J., Sczyrba, A., Tubbesing, T., Klocke, M., Mächtig, T., Schallert, K., Seick, I., Reichl, U., & Benndorf, D. (2024). Breakdown of hardly degradable carbohydrates (lignocellulose) in a two-stage anaerobic digestion plant is favored in the main fermenter. Water research, 250, 121020. https://doi.org/10.1016/j.watres.2023.121020	2024	Research	Metagenome	No
110	Liu, M., Zhang, J., Zhou, Y., Xiong, S., Zhou, M., Wu, L., Liu, Q., Chen, Z., Jiang, H., Yang, J., Liu, Y., Wang, Y., Chen, C., & Huang, L. (2023). Gut microbiota affects the estrus return of sows by regulating the metabolism of sex steroid hormones. Journal of animal science and biotechnology, 14(1), 155. https://doi.org/10.1186/s40104-023-00959-5	2023	Research	Metagenome	No
111	Babalola, O. O., & Enagbonma, B. J. (2023). Dataset of amplicon metagenomic assessment of barley rhizosphere bacteria under different fertilization regimes. Data in brief, 52, 109920. https://doi.org/10.1016/j.dib.2023.109920	2023	Method
112	Gaspari, M., Ghiotto, G., Centurion, V. B., Kotsopoulos, T., Santinello, D., Campanaro, S., Treu, L., & Kougias, P. G. (2024). Decoding Microbial Responses to Ammonia Shock Loads in Biogas Reactors through Metagenomics and Metatranscriptomics. Environmental science & technology, 58(1), 591–602. https://doi.org/10.1021/acs.est.3c07840	2024	Research	Metagenome	Yes	Bowtie2	Plant
113	Sato, Y., Takebe, H., Tominaga, K., Yasuda, J., Kumagai, H., Hirooka, H., & Yoshida, T. (2024). A rumen virosphere with implications of contribution to fermentation and methane production, and endemism in cattle breeds and individuals. Applied and environmental microbiology, 90(1), e0158123. https://doi.org/10.1128/aem.01581-23	2024	Research	OnlyAmplicon
114	Cao, Y., Wang, J., Hou, W., Ding, Y., Zhu, Y., Zheng, J., Huang, Q., Cao, Z., Xie, R., Wei, Q., & Qin, H. (2023). Colorectal cancer-associated T cell receptor repertoire abnormalities are linked to gut microbiome shifts and somatic cell mutations. Gut microbes, 15(2), 2263934. https://doi.org/10.1080/19490976.2023.2263934	2023	Research	Metagenome	Yes	NotSupply	Human
115	Wang, Y., Ma, W., Mehta, R., Nguyen, L. H., Song, M., Drew, D. A., Asnicar, F., Huttenhower, C., Segata, N., Wolf, J., Spector, T., Berry, S., Staller, K., & Chan, A. T. (2023). Diet and gut microbial associations in irritable bowel syndrome according to disease subtype. Gut microbes, 15(2), 2262130. https://doi.org/10.1080/19490976.2023.2262130	2023	Research	Metagenome	No
116	Wicaksono, W. A., Cernava, T., Wassermann, B., Abdelfattah, A., Soto-Giron, M. J., Toledo, G. V., Virtanen, S. M., Knip, M., Hyöty, H., & Berg, G. (2023). The edible plant microbiome: evidence for the occurrence of fruit and vegetable bacteria in the human gut. Gut microbes, 15(2), 2258565. https://doi.org/10.1080/19490976.2023.2258565	2023	Research	Metagenome	Yes	Kraken2	Plant
117	de la Cuesta-Zuluaga, J., Huus, K. E., Youngblut, N. D., Escobar, J. S., & Ley, R. E. (2023). Obesity is the main driver of altered gut microbiome functions in the metabolically unhealthy. Gut microbes, 15(2), 2246634. https://doi.org/10.1080/19490976.2023.2246634	2023	Research	Metagenome	Yes	BBTool	Human
118	Gao, W., Gao, X., Zhu, L., Gao, S., Sun, R., Feng, Z., Wu, D., Liu, Z., Zhu, R., & Jiao, N. (2023). Multimodal metagenomic analysis reveals microbial single nucleotide variants as superior biomarkers for early detection of colorectal cancer. Gut microbes, 15(2), 2245562. https://doi.org/10.1080/19490976.2023.2245562	2023	Research	Metagenome	Yes	Bowtie2	Human
119	Dash, N. R., Al Bataineh, M. T., Alili, R., Al Safar, H., Alkhayyal, N., Prifti, E., Zucker, J. D., Belda, E., & Clément, K. (2023). Functional alterations and predictive capacity of gut microbiome in type 2 diabetes. Scientific reports, 13(1), 22386. https://doi.org/10.1038/s41598-023-49679-w	2023	Research	3rdMetagenome
120	Huang, Y., Hu, H., Yue, E., Ying, W., Niu, T., Yan, J., Lu, Q., & Ruan, S. (2023). Role of plant metabolites in the formation of bacterial communities in the rhizosphere of Tetrastigma hemsleyanum. Frontiers in microbiology, 14, 1292896. https://doi.org/10.3389/fmicb.2023.1292896	2023	Research	Metagenome	Yes	Bowtie2	Plant
121	Bhattacharjee, A. S., Phan, D., Zheng, C., Ashworth, D., Schmidt, M., Men, Y., Ferreira, J. F. S., Muir, G., Hasan, N. A., & Ibekwe, A. M. (2024). Dissemination of antibiotic resistance genes through soil-plant-earthworm continuum in the food production environment. Environment international, 183, 108374. https://doi.org/10.1016/j.envint.2023.108374	2024	Research	Metagenome	Yes	Bowtie2	Plant
122	Chang, W., Chen, W., Hu, Y. et al. Bacillus altitudinis LZP02 improves rice growth by reshaping the rhizosphere microbiome. Plant Soil (2023). https://doi.org/10.1007/s11104-023-06435-3	2023	Research	Metagenome			Environment
123	Arehart, C. H., Sterrett, J. D., Garris, R. L., Quispe-Pilco, R. E., Gignoux, C. R., Evans, L. M., & Stanislawski, M. A. (2024). Poly-omic risk scores predict inflammatory bowel disease diagnosis. mSystems, 9(1), e0067723. https://doi.org/10.1128/msystems.00677-23	2024	Research	Metagenome	No
124	Hibberd, M. C., Webber, D. M., Rodionov, D. A., Henrissat, S., Chen, R. Y., Zhou, C., Lynn, H. M., Wang, Y., Chang, H. W., Lee, E. M., Lelwala-Guruge, J., Kazanov, M. D., Arzamasov, A. A., Leyn, S. A., Lombard, V., Terrapon, N., Henrissat, B., Castillo, J. J., Couture, G., Bacalzo, N. P., Jr, … Gordon, J. I. (2024). Bioactive glycans in a microbiome-directed food for children with malnutrition. N…	2024	Research	Metagenome	Yes	CheckM	Human
125	Scicchitano, D., Babbi, G., Palladino, G., Turroni, S., Mekonnen, Y. T., Laczny, C., Wilmes, P., Leekitcharoenphon, P., Castagnetti, A., D'Amico, F., Brigidi, P., Savojardo, C., Manfreda, G., Martelli, P., De Cesare, A., Aarestrup, F. M., Candela, M., & Rampelli, S. (2024). Routes of dispersion of antibiotic resistance genes from the poultry farm system. The Science of the total environment, 912,…	2024	Research	Metagenome	Yes	metawrap	Human
126	Jaarsma, A. H., Zervas, A., Sipes, K., Campuzano Jiménez, F., Smith, A. C., Svendsen, L. V., Thøgersen, M. S., Stougaard, P., Benning, L. G., Tranter, M., & Anesio, A. M. (2023). The undiscovered biosynthetic potential of the Greenland Ice Sheet microbiome. Frontiers in microbiology, 14, 1285791. https://doi.org/10.3389/fmicb.2023.1285791	2023	Research	Metagenome	No
127	Yang, L., Guo, Y., Yang, H., Li, S., Zhang, Y., & Hao, L. (2024). Taxonomic and functional assembly cues enrich the endophytic tobacco microbiota across epiphytic compartments. mSphere, 9(1), e0060723. https://doi.org/10.1128/msphere.00607-23	2024	Research	Metagenome	Yes	KneadData	Plant
128	Wang, W., Liu, C., Cui, Q., Xiang, C., Li, S., Huang, J., ... & Wan, Y. (2024). Spatial and temporal variation of microbial populations and microbial metabolic potential in a tropical marine cage-culture sediment system. Ecological Indicators, 158, 111402.	2024	Research	Metagenome	No
129	Jiang, K., Li, W., Tong, M., Xu, J., Chen, Z., Yang, Y., Zang, Y., Jiao, X., Liu, C., Lim, B., Jiang, X., Wang, J., Wu, D., Wang, M., Liu, S. J., Shao, F., & Gao, X. (2024). Bacteroides fragilis ubiquitin homologue drives intraspecies bacterial competition in the gut microbiome. Nature microbiology, 9(1), 70–84. https://doi.org/10.1038/s41564-023-01541-5	2024	Method
130	Sankar, J., Thakral, V., Bharadwaj, K., Agarwal, S., Kabra, S. K., Lodha, R., & Rathore, S. (2023). The Microbiome and Metabolome of the Gut of Children with Sepsis and Septic Shock. Journal of intensive care medicine, 8850666231216361. Advance online publication. https://doi.org/10.1177/08850666231216361	2023	NotAvailable
131	Liang, Y., Dou, S., Zhao, G., Shen, J., Fu, G., Fu, L., Li, S., Cong, B., & Dong, C. (2023). Prediction of BMI traits in the Chinese population based on the gut metagenome. Microbial cell factories, 22(1), 250. https://doi.org/10.1186/s12934-023-02255-3	2023	Research	Metagenome	Yes	BWA	Human
132	Duarte, V.dS., & Porcellato, D. (2024). Host DNA depletion methods and genome-centric metagenomics of bovine hindmilk microbiome. mSphere, 9(1), e0047023. https://doi.org/10.1128/msphere.00470-23	2024	Research	Metagenome			Food
133	Li, Y., Ma, J., Meng, J., Li, S., Zhang, Y., You, W., Sai, X., Yang, J., Zhang, S., & Sun, W. (2024). Structural changes in the gut virome of patients with atherosclerotic cardiovascular disease. Microbiology spectrum, 12(1), e0105023. https://doi.org/10.1128/spectrum.01050-23	2024	Research	Metagenome	Yes	Bowtie2	Human
134	Costa, L. S. A. S., de Faria, M. R., Chiaramonte, J. B., Mendes, L. W., Sepo, E., de Hollander, M., Fernandes, J. M. C., Carrión, V. J., Bettiol, W., Mauchline, T. H., Raaijmakers, J. M., & Mendes, R. (2023). Repeated exposure of wheat to the fungal root pathogen Bipolaris sorokiniana modulates rhizosphere microbiome assembly and disease suppressiveness. Environmental microbiome, 18(1), 85. https…	2023	Research	Metagenome	Yes	Bowtie2	Plant
135	Sabatino, R., Sbaffi, T., Corno, G., Cabello-Yeves, P. J., & Di Cesare, A. (2024). The diversity of the antimicrobial resistome of lake Tanganyika increases with the water depth. Environmental pollution (Barking, Essex : 1987), 342, 123065. https://doi.org/10.1016/j.envpol.2023.123065	2024	Research	Metagenome	No
136	Zhao, Y., Yu, S., Tan, J., Wang, Y., Li, L., Zhao, H., Liu, M., & Jiang, L. (2024). Bioconversion of citrus waste by long-term DMSO-cryopreserved rumen fluid to volatile fatty acids and biogas is feasible: A microbiome perspective. Journal of environmental management, 351, 119693. https://doi.org/10.1016/j.jenvman.2023.119693	2024	Research	Metagenome	No
137	Begmatov, S.A., Rakitin, A.L., Beletsky, A.V. et al. Candidatus Enterousia, Bacteria with Reduced Genomes from the Intestines of Farm Animals. Microbiology 92 (Suppl 1), S50–S55 (2023). https://doi.org/10.1134/S0026261723603780	2024	Research	Metagenome	Yes	CheckM	Animal
138	Bukin, S.V., Lomakina, A.V., Rusanov, I.I. et al. Structure and Metabolic Potential of the Microbiome of Lake Baikal Upper Sediment Layers Determined by Metagenome Analysis. Microbiology 92 (Suppl 1), S56–S62 (2023). https://doi.org/10.1134/S0026261723603743	2024	Research	OnlyAmplicon
139	Yadav, A., Ahlawat, S., & Sharma, K. K. (2023). Culturing the unculturables: strategies, challenges, and opportunities for gut microbiome study. Journal of applied microbiology, 134(12), lxad280. https://doi.org/10.1093/jambio/lxad280	2023	Review
140	Guo, L., Zhang, D., Fu, S., Zhang, J., Zhang, X., He, J., Peng, C., Zhang, Y., Qiu, Y., Ye, C., Liu, Y., Wu, Z., & Hu, C. A. (2021). Metagenomic Sequencing Analysis of the Effects of Colistin Sulfate on the Pig Gut Microbiome. Frontiers in veterinary science, 8, 663820. https://doi.org/10.3389/fvets.2021.663820	2021	Research	Metagenome	No
141	Diaz, G. R., Gaire, T. N., Ferm, P., Case, L., Caixeta, L. S., Goldsmith, T. J., Armstrong, J., & Noyes, N. R. (2023). Effect of castration timing and weaning strategy on the taxonomic and functional profile of ruminal bacteria and archaea of beef calves. Animal microbiome, 5(1), 61. https://doi.org/10.1186/s42523-023-00284-2	2023	Research	Metagenome	Yes	BWA	Animal
142	Härer, A., & Rennison, D. J. (2023). The effects of host ecology and phylogeny on gut microbiota (non)parallelism across birds and mammals. mSphere, 8(6), e0044223. https://doi.org/10.1128/msphere.00442-23	2023	Research	OnlyAmplicon
143	Simon, S. A., Schmidt, K., Griesdorn, L., Soares, A. R., Bornemann, T. L. V., & Probst, A. J. (2023). Dancing the Nanopore limbo - Nanopore metagenomics from small DNA quantities for bacterial genome reconstruction. BMC genomics, 24(1), 727. https://doi.org/10.1186/s12864-023-09853-w	2023	Method
144	Gao, M., Xiong, C., Tsui, C. K. M., & Cai, L. (2024). Pathogen invasion increases the abundance of predatory protists and their prey associations in the plant microbiome. Molecular ecology, 33(3), e17228. https://doi.org/10.1111/mec.17228	2024	Research	OnlyAmplicon
145	Zheng, M., Kang, Y., Shen, Y., Xu, Y., Xu, F., & Chen, Y. (2023). Genomic Features and Comparative Genomic Analysis of Streptococcus sp. v1. nov., Isolated from an Endophthalmitis Patient. Current microbiology, 80(12), 378. https://doi.org/10.1007/s00284-023-03460-4	2023	Research	Metagenome	Yes	Bowtie2	Human
146	Pan, Z., Wang, W., Chen, J., Chen, Z., Avellán-Llaguno, R. D., Xu, W., Duan, Y., Liu, B., & Huang, Q. (2024). Temporal dynamics of microbial composition and antibiotic resistome in fermentation bed culture pig farms across various ages. The Science of the total environment, 912, 168728. https://doi.org/10.1016/j.scitotenv.2023.168728	2024	Research	Metagenome	Yes	Bowtie2	Animal
147	Fourie, A., Venter, S. N., Slippers, B., & Fourie, G. (2023). Pantoea bathycoeliae sp. nov and Sodalis sp. are core gut microbiome symbionts of the two-spotted stink bug. Frontiers in microbiology, 14, 1284397. https://doi.org/10.3389/fmicb.2023.1284397	2023	Research	OnlyAmplicon
148	Holm, J. B., France, M. T., Gajer, P., Ma, B., Brotman, R. M., Shardell, M., Forney, L., & Ravel, J. (2023). Integrating compositional and functional content to describe vaginal microbiomes in health and disease. Microbiome, 11(1), 259. https://doi.org/10.1186/s40168-023-01692-x	2023	Research	Metagenome	Yes	BMTagger	Human
149	Lindner, B. G., Gerhardt, K., Feistel, D. J., Rodriguez-R, L. M., Hatt, J. K., & Konstantinidis, K. T. (2024). A user's guide to the bioinformatic analysis of shotgun metagenomic sequence data for bacterial pathogen detection. International journal of food microbiology, 410, 110488. https://doi.org/10.1016/j.ijfoodmicro.2023.110488	2024	Review
150	Li, P., Jiang, J., Li, Y., Lan, Y., Yang, F., Wang, J., Xie, Y., Xiong, F., Wu, J., Liu, H., & Fan, Z. (2023). Metagenomic analysis reveals distinct changes in the gut microbiome of obese Chinese children. BMC genomics, 24(1), 721. https://doi.org/10.1186/s12864-023-09805-4	2023	Research	Metagenome	Yes	Bowtie2	Human
151	Ke, Y., Sun, W., Xue, Y., Zhu, Y., Yan, S., & Xie, S. (2024). Effects of treatments and distribution on microbiome and antibiotic resistome from source to tap water in three Chinese geographical regions based on metagenome assembly. Water research, 249, 120894. https://doi.org/10.1016/j.watres.2023.120894	2024	Research	Metagenome	No
152	Zhuang, Y., Guo, W., Cui, K., Tu, Y., Diao, Q., Zhang, N., Bi, Y., & Ma, T. (2024). Altered microbiota, antimicrobial resistance genes, and functional enzyme profiles in the rumen of yak calves fed with milk replacer. Microbiology spectrum, 12(1), e0131423. https://doi.org/10.1128/spectrum.01314-23	2024	Research	Metagenome	Yes	Bowtie2	Animal
153	Kavita, Om, H., Chand, U., & Kushawaha, P. K. (2024). Postbiotics: An alternative and innovative intervention for the therapy of inflammatory bowel disease. Microbiological research, 279, 127550. https://doi.org/10.1016/j.micres.2023.127550	2024	Review
154	Ryan, M.J., Mauchline, T.H., Malone, J.G. et al. The UK Crop Microbiome Cryobank: a utility and model for supporting Phytobiomes research. CABI Agric Biosci 4, 53 (2023). https://doi.org/10.1186/s43170-023-00190-2	2023	Review
155	Aminu, S., Ascandari, A., Laamarti, M., Safdi, N. E. H., El Allali, A., & Daoud, R. (2023). Exploring microbial worlds: a review of whole genome sequencing and its application in characterizing the microbial communities. Critical reviews in microbiology, 1–25. Advance online publication. https://doi.org/10.1080/1040841X.2023.2282447	2023	Review
156	Lewin, S., Wende, S., Wehrhan, M., Verch, G., Ganugi, P., Sommer, M., & Kolb, S. (2024). Cereals rhizosphere microbiome undergoes host selection of nitrogen cycle guilds correlated to crop productivity. The Science of the total environment, 911, 168794. https://doi.org/10.1016/j.scitotenv.2023.168794	2024	Research	Metagenome	Yes	Bowtie2	Plant
157	Chen, C., Zhang, Y., Yao, X., Yan, Q., Li, S., Zhong, Q., Liu, Z., Tang, F., Liu, C., Li, H., Zhu, D., Lan, W., Ling, Y., Lu, D., Xu, H., Ning, Q., Wang, Y., Jiang, Z., Zhang, Q., Gu, G., … Ma, W. (2023). Characterizations of the multi-kingdom gut microbiota in Chinese patients with gouty arthritis. BMC microbiology, 23(1), 363. https://doi.org/10.1186/s12866-023-03097-0	2023	Research	3rdMetagenome
158	Yu, L., Chen, X., Bai, X., Fang, J., & Sui, M. (2023). Microbiota Alters and Its Correlation with Molecular Regulation Underlying Depression in PCOS Patients. Molecular neurobiology, 10.1007/s12035-023-03744-7. Advance online publication. https://doi.org/10.1007/s12035-023-03744-7	2023	Research	Metagenome	Yes	Bowtie2	Human
159	Liu, Z., Liu, J., Geng, J., Wu, E., Zhu, J., Cong, B., Wu, R., & Sun, H. (2024). Metatranscriptomic characterization of six types of forensic samples and its potential application to body fluid/tissue identification: A pilot study. Forensic science international. Genetics, 68, 102978. https://doi.org/10.1016/j.fsigen.2023.102978	2024	Method
160	Lin, M., Pan, C., Qian, C., Tang, F., Zhao, S., Guo, J., Zhang, Y., Song, J., & Rittmann, B. E. (2024). Core taxa, co-occurrence pattern, diversity, and metabolic pathways contributing to robust anaerobic biodegradation of chlorophenol. Environmental research, 241, 117591. https://doi.org/10.1016/j.envres.2023.117591	2024	Research	Metagenome	No
161	Huang, X., Chen, C., Xie, W., Zhou, C., Tian, X., Zhang, Z., Wang, Q., Chang, H., Xiao, W., Zhang, R., & Gao, Y. (2023). Metagenomic Analysis of Intratumoral Microbiome Linking to Response to Neoadjuvant Chemoradiotherapy in Rectal Cancer. International journal of radiation oncology, biology, physics, 117(5), 1255–1269. https://doi.org/10.1016/j.ijrobp.2023.06.2515	2023	Research	Metagenome	Yes	Bowtie2	Human
162	Kumar, G., & Bhadury, P. (2023). Exploring the influences of geographical variation on sequence signatures in the human gut microbiome. Journal of genetics, 102, 51.	2023	Research	OnlyAmplicon
163	Fujita, H., Ushio, M., Suzuki, K., Abe, M. S., Yamamichi, M., Okazaki, Y., Canarini, A., Hayashi, I., Fukushima, K., Fukuda, S., Kiers, E. T., & Toju, H. (2023). Metagenomic analysis of ecological niche overlap and community collapse in microbiome dynamics. Frontiers in microbiology, 14, 1261137. https://doi.org/10.3389/fmicb.2023.1261137	2023	Research	Metagenome			Environment
164	Chen, X., Liu, J., Zhu, X. Y., Xue, C. X., Yao, P., Fu, L., Yang, Z., Sun, K., Yu, M., Wang, X., & Zhang, X. H. (2023). Phylogenetically and metabolically diverse autotrophs in the world's deepest blue hole. ISME communications, 3(1), 117. https://doi.org/10.1038/s43705-023-00327-4	2023	Research	Metagenome			Environment
165	Kamenova, S., de Muinck, E. J., Veiberg, V., Utsi, T. A., Steyaert, S. M. J. G., Albon, S. D., Loe, L. E., & Trosvik, P. (2023). Gut microbiome biogeography in reindeer supersedes millennia of ecological and evolutionary separation. FEMS microbiology ecology, 99(12), fiad157. https://doi.org/10.1093/femsec/fiad157	2023	Research	Metagenome	Yes	BWA	Animal
166	Ma, B., Lu, C., Wang, Y., Yu, J., Zhao, K., Xue, R., Ren, H., Lv, X., Pan, R., Zhang, J., Zhu, Y., & Xu, J. (2023). A genomic catalogue of soil microbiomes boosts mining of biodiversity and genetic resources. Nature communications, 14(1), 7318. https://doi.org/10.1038/s41467-023-43000-z	2023	Research	Metagenome	No
167	Kang, D. Y., Park, J. L., Yeo, M. K., Kang, S. B., Kim, J. M., Kim, J. S., & Kim, S. Y. (2023). Diagnosis of Crohn's disease and ulcerative colitis using the microbiome. BMC microbiology, 23(1), 336. https://doi.org/10.1186/s12866-023-03084-5	2023	Research	Metagenome	Yes	BWA	Human
168	Boulanger, N., Insonere, J. L., Van Blerk, S., Barthel, C., Serres, C., Rais, O., Roulet, A., Servant, F., Duron, O., & Lelouvier, B. (2023). Cross-alteration of murine skin and tick microbiome concomitant with pathogen transmission after Ixodes ricinus bite. Microbiome, 11(1), 250. https://doi.org/10.1186/s40168-023-01696-7	2023	Research	OnlyAmplicon
169	Liu, X., van Beek, N., Cepic, A., Andreani, N. A., Chung, C. J., Hermes, B. M., Yilmaz, K., Benoit, S., Drenovska, K., Gerdes, S., Gläser, R., Goebeler, M., Günther, C., von Georg, A., Hammers, C. M., Holtsche, M. M., Hübner, F., Kiritsi, D., Schauer, F., Linnenmann, B., … Baines, J. F. (2023). The gut microbiome in bullous pemphigoid: implications of the gut-skin axis for disease susceptibility.…	2023	Research	Metagenome	Yes	KneadData	Human
170	Rojas, C. A., Marks, S. L., Borras, E., Lesea, H., McCartney, M. M., Coil, D. A., Davis, C. E., & Eisen, J. A. (2023). Characterization of the microbiome and volatile compounds in anal gland secretions from domestic cats (Felis catus) using metagenomics and metabolomics. Scientific reports, 13(1), 19382. https://doi.org/10.1038/s41598-023-45997-1	2023	Research	Metagenome	Yes	Bowtie2	Animal
171	Flores, G. A. M., Lopez, R. P., Cerrudo, C. S., Perotti, M. A., Consolo, V. F., & Berón, C. M. (2023). Wolbachia dominance influences the Culex quinquefasciatus microbiota. Scientific reports, 13(1), 18980. https://doi.org/10.1038/s41598-023-46067-2	2023	Research	OnlyAmplicon
172	Liao, F., Xia, Y., Gu, W., Fu, X., & Yuan, B. (2023). Comparative analysis of shotgun metagenomics and 16S rDNA sequencing of gut microbiota in migratory seagulls. PeerJ, 11, e16394. https://doi.org/10.7717/peerj.16394	2023	Research	Metagenome	Yes	Bowtie2	Animal
173	Ye, L., Zhang, B., Zhang, L., Yang, X., Tan, W., Zhang, X., & Li, X. (2023). Pathogenic invasive microbes Trichoderma pleuroticola transform bacterial and fungal community diversity in Auricularia cornea crop production system. Frontiers in microbiology, 14, 1263982. https://doi.org/10.3389/fmicb.2023.1263982	2023	Research	OnlyAmplicon
174	Lu, Z., Qin, G., Gan, S., Liu, H., Macreadie, P. I., Cheah, W., & Wang, F. (2024). Blue carbon sink capacity of mangroves determined by leaves and their associated microbiome. Global change biology, 30(1), e17007. https://doi.org/10.1111/gcb.17007	2024	Research	3rdMetagenome
175	Amundson, K. K., Wolfe, B. A., & Wilkins, M. J. (2023). Twenty-five metagenome-assembled genomes recovered from the gut microbiome of the domestic ferret, Mustela putorius. Microbiology resource announcements, 12(11), e0036423. https://doi.org/10.1128/MRA.00364-23	2023	Review
176	Anlly M Fresno Rueda, Benoit St-Pierre, 258 Investigating the Ruminal Metagenome of Neonatal Holstein Dairy Calves fed an Essential oil-Based Feed Additive, Journal of Animal Science, Volume 101, Issue Supplement_2, November 2023, Pages 223–224, https://doi.org/10.1093/jas/skad341.251	2023	NotRevalent
177	Cao, Bo, Jing-Wang Gao, Qing-Peng Zhang, Xing-Ming Xu, Rui-Yang Zhao, Hang-Hang Li, and Bo Wei. 2023. “ Melatonin Supplementation Protects Against Traumatic Colon Injury by Regulating SERPINA3N Protein Expression.” iMeta 2, e141. https://doi.org/10.1002/imt2.141	2023	Research	Metagenome	No
178	Li, Yuejuan, Jiabao Cao, and Jun Wang. 2023. “ MetaSVs: A Pipeline Combining Long and Short Reads for Analysis and Visualization of Structural Variants in Metagenomes.” iMeta 2, e139. https://doi.org/10.1002/imt2.139	2023	Research	3rdMetagenome
179	Qi, Yanwei, Shengqiang Gu, Yue Zhang, Lidong Guo, Mengyang Xu, Xiaofang Cheng, Ou Wang, et al. 2022. “ MetaTrass: a high-quality metagenome assembler of the human gut microbiome by cobarcoding sequencing reads.” iMeta 1, e46. https://doi.org/10.1002/imt2.46	2023	Research	Metagenome	Yes	Kraken2	Human
180	Yang, Pengshuo, Jialiang Yang, Haixia Long, Kaimei Huang, Lei Ji, Hanyang Lin, Xiuli Jiang, Arthur Kairui Wang, Geng Tian, and Kang Ning. 2023. “ MicroEXPERT: Microbiome Profiling Platform With Cross-Study Metagenome-Wide Association Analysis Functionality.” iMeta 2, e131. https://doi.org/10.1002/imt2.131	2023	Review
181	Angelova, I. Y., Kovtun, A. S., Averina, O. V., Koshenko, T. A., & Danilenko, V. N. (2023). Unveiling the Connection between Microbiota and Depressive Disorder through Machine Learning. International journal of molecular sciences, 24(22), 16459. https://doi.org/10.3390/ijms242216459	2023	Research	Metagenome	Yes	Kraken2	Human
182	Kalnina, I., Gudra, D., Silamikelis, I., Viksne, K., Roga, A., Skinderskis, E., Fridmanis, D., & Klovins, J. (2023). Variations in the Relative Abundance of Gut Bacteria Correlate with Lipid Profiles in Healthy Adults. Microorganisms, 11(11), 2656. https://doi.org/10.3390/microorganisms11112656	2023	Research	Metagenome	Yes	Bowtie2	Human
183	Rohwer, N., El Hage, R., Smyl, C., Ocvirk, S., Goris, T., Grune, T., Swidsinski, A., & Weylandt, K. H. (2023). Ketogenic Diet Has Moderate Effects on the Fecal Microbiota of Wild-Type Mice. Nutrients, 15(21), 4629. https://doi.org/10.3390/nu15214629	2023	Review
184	Zadjelovic, V., Wright, R. J., Borsetto, C., Quartey, J., Cairns, T. N., Langille, M. G. I., Wellington, E. M. H., & Christie-Oleza, J. A. (2023). Microbial hitchhikers harbouring antimicrobial-resistance genes in the riverine plastisphere. Microbiome, 11(1), 225. https://doi.org/10.1186/s40168-023-01662-3	2023	Research	Metagenome	Yes	Bowtie2	Plant
185	Lema, N. K., Gemeda, M. T., & Woldesemayat, A. A. (2023). Recent Advances in Metagenomic Approaches, Applications, and Challenge. Current microbiology, 80(11), 347. https://doi.org/10.1007/s00284-023-03451-5	2023	Review
186	Ghiotto, G., Zampieri, G., Campanaro, S., & Treu, L. (2024). Strain-resolved metagenomics approaches applied to biogas upgrading. Environmental research, 240(Pt 2), 117414. https://doi.org/10.1016/j.envres.2023.117414	2024	Research	Metagenome			Food
187	Schmidt, T. S. B., Fullam, A., Ferretti, P., Orakov, A., Maistrenko, O. M., Ruscheweyh, H. J., Letunic, I., Duan, Y., Van Rossum, T., Sunagawa, S., Mende, D. R., Finn, R. D., Kuhn, M., Pedro Coelho, L., & Bork, P. (2024). SPIRE: a Searchable, Planetary-scale mIcrobiome REsource. Nucleic acids research, 52(D1), D777–D783. https://doi.org/10.1093/nar/gkad943	2024	Research	Metagenome	No
188	Kim, M. J., Kang, D., Lee, G., Kim, K., Kim, J., Shin, J. H., & Lee, S. (2023). Interplays between cyanobacterial blooms and antibiotic resistance genes. Environment international, 181, 108268. https://doi.org/10.1016/j.envint.2023.108268	2023	Research	Metagenome	No
189	Hodzhev, Y., Tsafarova, B., Tolchkov, V., Youroukova, V., Ivanova, S., Kostadinov, D., Yanev, N., Zhelyazkova, M., Tsonev, S., Kalfin, R., & Panaiotov, S. (2023). Visualization of the individual blood microbiome to study the etiology of sarcoidosis. Computational and structural biotechnology journal, 22, 50–57. https://doi.org/10.1016/j.csbj.2023.10.027	2023	Research	Metagenome	Yes	Kraken2	Human
190	Li, J., Yang, Z., Yuan, W., Bao, Z., & Li, M. D. (2023). Heme metabolism mediates the effects of smoking on gut microbiome. Nicotine & tobacco research : official journal of the Society for Research on Nicotine and Tobacco, ntad209. Advance online publication. https://doi.org/10.1093/ntr/ntad209	2023	NotAvailable
191	Zhang, Q., Xu, N., Lei, C., Chen, B., Wang, T., Ma, Y., Lu, T., Penuelas, J., Gillings, M., Zhu, Y. G., Fu, Z., & Qian, H. (2023). Metagenomic Insight into The Global Dissemination of The Antibiotic Resistome. Advanced science (Weinheim, Baden-Wurttemberg, Germany), 10(33), e2303925. https://doi.org/10.1002/advs.202303925	2023	Research	Metagenome	Yes	BWA	Human
192	Kleikamp, H. B. C., Grouzdev, D., Schaasberg, P., van Valderen, R., van der Zwaan, R., Wijgaart, R. V., Lin, Y., Abbas, B., Pronk, M., van Loosdrecht, M. C. M., & Pabst, M. (2023). Metaproteomics, metagenomics and 16S rRNA sequencing provide different perspectives on the aerobic granular sludge microbiome. Water research, 246, 120700. https://doi.org/10.1016/j.watres.2023.120700	2023	Research	Metagenome	Yes	Bowtie2	Plant
193	Marcelino, V. R., Welsh, C., Diener, C., Gulliver, E. L., Rutten, E. L., Young, R. B., Giles, E. M., Gibbons, S. M., Greening, C., & Forster, S. C. (2023). Disease-specific loss of microbial cross-feeding interactions in the human gut. Nature communications, 14(1), 6546. https://doi.org/10.1038/s41467-023-42112-w	2023	Research	Metagenome	Yes	Bowtie2	Human
194	Labarthe, S., Plancade, S., Raguideau, S., Plaza Oñate, F., Le Chatelier, E., Leclerc, M., & Laroche, B. (2023). Four functional profiles for fibre and mucin metabolism in the human gut microbiome. Microbiome, 11(1), 231. https://doi.org/10.1186/s40168-023-01667-y	2023	Method
195	Jaarsma, A. H., Sipes, K., Zervas, A., Jiménez, F. C., Ellegaard-Jensen, L., Thøgersen, M. S., Stougaard, P., Benning, L. G., Tranter, M., & Anesio, A. M. (2023). Exploring microbial diversity in Greenland Ice Sheet supraglacial habitats through culturing-dependent and -independent approaches. FEMS microbiology ecology, 99(11), fiad119. https://doi.org/10.1093/femsec/fiad119	2023	Research	Metagenome			Environment
196	Zhang, Y., Chen, X., Wang, Y., Li, L., Ju, Q., Zhang, Y., Xi, H., Wang, F., Qiu, D., Liu, X., Chang, N., Zhang, W., Zhang, C., Wang, K., Li, L., & Zhang, J. (2023). Alterations of lower respiratory tract microbiome and short-chain fatty acids in different segments in lung cancer: a multiomics analysis. Frontiers in cellular and infection microbiology, 13, 1261284. https://doi.org/10.3389/fcimb.20…	2023	Research	Metagenome	Yes	Bowtie2	Human
197	Cabello-Yeves, P.J., Picazo, A., Roda-Garcia, J.J., Rodriguez-Valera, F. and Camacho, A. (2023), Vertical niche occupation and potential metabolic interplay of microbial consortia in a deeply stratified meromictic model lake. Limnol Oceanogr, 68: 2492-2511. https://doi.org/10.1002/lno.12437	2023	Research	Metagenome	No
198	Gao, J., Yi, X., & Wang, Z. (2023). The application of multi-omics in the respiratory microbiome: Progresses, challenges and promises. Computational and structural biotechnology journal, 21, 4933–4943. https://doi.org/10.1016/j.csbj.2023.10.016	2023	Review
199	Van Camp, P. J., Prasath, V. B. S., Haslam, D. B., & Porollo, A. (2023). MGS2AMR: a gene-centric mining of metagenomic sequencing data for pathogens and their antimicrobial resistance profile. Microbiome, 11(1), 223. https://doi.org/10.1186/s40168-023-01674-z	2023	Method
200	Zhang, P., Wang, X., Li, S., Cao, X., Zou, J., Fang, Y., Shi, Y., Xiang, F., Shen, B., Li, Y., Fang, B., Zhang, Y., Guo, R., Lv, Q., Zhang, L., Lu, Y., Wang, Y., Yu, J., Xie, Y., Wang, R., … Ding, X. (2023). Metagenome-wide analysis uncovers gut microbial signatures and implicates taxon-specific functions in end-stage renal disease. Genome biology, 24(1), 226. https://doi.org/10.1186/s13059-023-0…	2023	Research	Metagenome	Yes	Bowtie2	Human
201	Wu-Woods, N. J., Barlow, J. T., Trigodet, F., Shaw, D. G., Romano, A. E., Jabri, B., Eren, A. M., & Ismagilov, R. F. (2023). Microbial-enrichment method enables high-throughput metagenomic characterization from host-rich samples. Nature methods, 20(11), 1672–1682. https://doi.org/10.1038/s41592-023-02025-4	2023	Research	Metagenome	Yes	KneadData	Human
202	Unraveling the microbiotas and key genetic contexts identified on stone heritage using illumina and nanopore sequencing platforms	2023	Research	Metagenome			Environment
203	A novel tail: One story from the rare taxa of the coal seam microbiome	2023	Research	OnlyAmplicon
204	Kocurek, B., Ramachandran, P., Grim, C. J., Morin, P., Howard, L., Ottesen, A., Timme, R., Leonard, S. R., Rand, H., Strain, E., Tadesse, D., Pettengill, J. B., Lacher, D. W., Mammel, M., & Jarvis, K. G. (2023). Application of quasimetagenomics methods to define microbial diversity and subtype Listeria monocytogenes in dairy and seafood production facilities. Microbiology spectrum, 11(6), e014822…	2023	Research	Metagenome	No
205	Microbial distribution and diversity along a vertical profile in the water column of a seasonal Oxygen minimum zone in the Southeast Arabian Sea	2023	Research	OnlyAmplicon
206	Teng, M., Zhao, X., Zhou, L., Yan, H., Zhao, L., Sun, J., Li, Y., Zhu, W., & Wu, F. (2024). An integrated analysis of the fecal metabolome and metagenome reveals the distinct effects of differentially charged nanoplastics on the gut microbiota-associated metabolites in mice. The Science of the total environment, 906, 167287. https://doi.org/10.1016/j.scitotenv.2023.167287	2023	Research	Metagenome	No
207	Ling, C. W., Zhong, H., Zeng, F. F., Chen, G., Fu, Y., Wang, C., Zhang, Z. Q., Cao, W. T., Sun, T. Y., Ding, D., Liu, Y. H., Dong, H. L., Jing, L. P., Ling, W., Zheng, J. S., & Chen, Y. M. (2023). Cohort Profile: Guangzhou Nutrition and Health Study (GNHS): A Population-Based Multi-Omics Study. Journal of epidemiology, 10.2188/jea.JE20230108. Advance online publication. https://doi.org/10.2188/je…	2023	Review
208	Huang, G., Shi, W., Wang, L., Qu, Q., Zuo, Z., Wang, J., Zhao, F., & Wei, F. (2023). PandaGUT provides new insights into bacterial diversity, function, and resistome landscapes with implications for conservation. Microbiome, 11(1), 221. https://doi.org/10.1186/s40168-023-01657-0	2023	Research	3rdMetagenome
209	Chen, Z., Xiao, Y., Jia, Y., Lin, Q., Qian, Y., Cui, L., Xiang, Z., Li, M., Yang, C., & Zou, H. (2023). Metagenomic analysis of microbiological changes on the ocular surface of diabetic children and adolescents with a dry eye. BMC microbiology, 23(1), 286. https://doi.org/10.1186/s12866-023-03013-6	2023	Research	Metagenome	Yes	NotSupply	Human
210	Fecal microbiota cooperative metabolism of pectins derived from apple pomace: A functional metagenomic study	2023	Research	Metagenome	Yes	Bowtie2	Human
211	Avila Santos, A. P., Kabiru Nata'ala, M., Kasmanas, J. C., Bartholomäus, A., Keller-Costa, T., Jurburg, S. D., Tal, T., Camarinha-Silva, A., Saraiva, J. P., Ponce de Leon Ferreira de Carvalho, A. C., Stadler, P. F., Sipoli Sanches, D., & Rocha, U. (2023). The AnimalAssociatedMetagenomeDB reveals a bias towards livestock and developed countries and blind spots in functional-potential studies of an…	2023	Method
212	Ochoa-Sánchez, M., Acuña Gomez, E. P., Ramírez-Fenández, L., Eguiarte, L. E., & Souza, V. (2023). Current knowledge of the Southern Hemisphere marine microbiome in eukaryotic hosts and the Strait of Magellan surface microbiome project. PeerJ, 11, e15978. https://doi.org/10.7717/peerj.15978	2023	Review
213	Liu, C., Shan, X., Zhang, Y., Song, L., & Chen, H. (2023). Microcosm experiments revealed resistome coalescence of sewage treatment plant effluents in river environment. Environmental pollution (Barking, Essex : 1987), 338, 122661. https://doi.org/10.1016/j.envpol.2023.122661	2023	Research	Metagenome	No
214	Sang, X., Li, S., Guo, R., Yan, Q., Liu, C., Zhang, Y., Lv, Q., Wu, L., Ma, J., You, W., Feng, L., & Sun, W. (2023). Dynamics and ecological reassembly of the human gut microbiome and the host metabolome in response to prolonged fasting. Frontiers in microbiology, 14, 1265425. https://doi.org/10.3389/fmicb.2023.1265425	2023	Research	3rdMetagenome
215	Chandel, N., Somvanshi, P. R., & Thakur, V. (2024). Characterisation of Indian gut microbiome for B-vitamin production and its comparison with Chinese cohort. The British journal of nutrition, 131(4), 686–697. https://doi.org/10.1017/S0007114523002179	2024	Research	Metagenome	Yes	Bowtie2	Human
216	Cao, Y., Feng, T., Wu, Y., Xu, Y., Du, L., Wang, T., Luo, Y., Wang, Y., Li, Z., Xuan, Z., Chen, S., Yao, N., Gao, N. L., Xiao, Q., Huang, K., Wang, X., Cui, K., Rehman, S. U., Tang, X., Liu, D., … Liu, Q. (2023). The multi-kingdom microbiome of the goat gastrointestinal tract. Microbiome, 11(1), 219. https://doi.org/10.1186/s40168-023-01651-6	2023	Research	Metagenome	Yes	Bowtie2	Animal
217	Rumbavicius, I., Rounge, T. B., & Rognes, T. (2023). HoCoRT: host contamination removal tool. BMC bioinformatics, 24(1), 371. https://doi.org/10.1186/s12859-023-05492-w	2023	Method
218	Jackrel, S. L., White, J. D., Perez-Coronel, E., & Koch, R. Y. (2023). Selection for oligotrophy among bacteria inhabiting host microbiomes. mBio, 14(5), e0141523. https://doi.org/10.1128/mbio.01415-23	2023	Research	Metagenome	No
219	Rojas, C. A., Gardy, J., Eisen, J. A., & Ganz, H. H. (2023). Recovery of 52 bacterial genomes from the fecal microbiome of the domestic cat (Felis catus) using Hi-C proximity ligation and shotgun metagenomics. Microbiology resource announcements, 12(10), e0060123. https://doi.org/10.1128/MRA.00601-23	2023	Research	Metagenome	Yes	BWA	Animal
220	Deng, J., Liu, Y. J., Wei, W. T., Huang, Q. X., Zhao, L. P., Luo, L. Y., Zhu, Q., Zhang, L., Chen, Y., Ren, Y. L., Jia, S. G., Lin, Y. L., Yang, J., Lv, F. H., Zhang, H. P., Li, F. E., Li, L., & Li, M. H. (2023). Single-cell transcriptome and metagenome profiling reveals the genetic basis of rumen functions and convergent developmental patterns in ruminants. Genome research, 33(10), 1690–1707. ht…	2023	Research	Metagenome	Yes	Bowtie2	Animal
221	Mugge, R. L., Moseley, R. D., & Hamdan, L. J. (2023). Substrate Specificity of Biofilms Proximate to Historic Shipwrecks. Microorganisms, 11(10), 2416. https://doi.org/10.3390/microorganisms11102416	2023	Research	3rdMetagenome
222	Wang, J., Zhao, K., Li, M., Fan, H., Wang, M., Xia, S., Chen, Y., Bai, X., Liu, Z., Ni, J., Sun, W., Jia, X., & Lai, S. (2023). A Preliminary Study of the Potential Molecular Mechanisms of Individual Growth and Rumen Development in Calves with Different Feeding Patterns. Microorganisms, 11(10), 2423. https://doi.org/10.3390/microorganisms11102423	2023	Research	Metagenome	Yes	Bowtie2	Animal
223	Van Camp, P. J., Prasath, V. B. S., Haslam, D. B., & Porollo, A. (2023). MGS2AMR: a gene-centric mining of metagenomic sequencing data for pathogens and their antimicrobial resistance profile. Microbiome, 11(1), 223. https://doi.org/10.1186/s40168-023-016	2023	Research	OnlyAmplicon
224	Hassa, J., Tubbesing, T. J., Maus, I., Heyer, R., Benndorf, D., Effenberger, M., Henke, C., Osterholz, B., Beckstette, M., Pühler, A., Sczyrba, A., & Schlüter, A. (2023). Uncovering Microbiome Adaptations in a Full-Scale Biogas Plant: Insights from MAG-Centric Metagenomics and Metaproteomics. Microorganisms, 11(10), 2412. https://doi.org/10.3390/microorganisms11102412	2023	Research	Metagenome	No
225	Dora, D., Weiss, G. J., Megyesfalvi, Z., Gállfy, G., Dulka, E., Kerpel-Fronius, A., Berta, J., Moldvay, J., Dome, B., & Lohinai, Z. (2023). Computed Tomography-Based Quantitative Texture Analysis and Gut Microbial Community Signatures Predict Survival in Non-Small Cell Lung Cancer. Cancers, 15(20), 5091. https://doi.org/10.3390/cancers15205091	2023	Research	Metagenome	Yes	BWA	Human
226	Koneru, S., Thiruvadi, V., & Ramesh, M. (2023). Gut microbiome and its clinical implications: exploring the key players in human health. Current opinion in infectious diseases, 36(5), 353–359. https://doi.org/10.1097/QCO.0000000000000958	2023	NotAvailable
227	Pusadkar, V., & Azad, R. K. (2023). Benchmarking Metagenomic Classifiers on Simulated Ancient and Modern Metagenomic Data. Microorganisms, 11(10), 2478. https://doi.org/10.3390/microorganisms11102478	2023	Research	Metagenome	Yes	Kraken2	Human
228	Korobeinikova, A. V., Zlobovskaya, O. A., Sheptulina, A. F., Ashniev, G. A., Bobrova, M. M., Yafarova, A. A., Akasheva, D. U., Kabieva, S. S., Bakoev, S. Y., Zagaynova, A. V., Lukashina, M. V., Abramov, I. A., Pokrovskaya, M. S., Doludin, Y. V., Tolkacheva, L. R., Kurnosov, A. S., Zyatenkova, E. V., Lavrenova, E. A., Efimova, I. A., Glazunova, E. V., … Yudin, S. M. (2023). Gut Microbiota Patterns…	2023	Research	OnlyAmplicon
229	Çelik Doğan, C., Yüksel Dolgun, H. T., İkiz, S., Kırkan, Ş., & Parın, U. (2023). Detection of the Microbial Composition of Some Commercial Fermented Liquid Products via Metagenomic Analysis. Foods (Basel, Switzerland), 12(19), 3538. https://doi.org/10.3390/foods12193538	2023	Research	3rdMetagenome
230	Sarode, G. V., Mazi, T. A., Neier, K., Shibata, N. M., Jospin, G., Harder, N. H. O., Caceres, A., Heffern, M. C., Sharma, A. K., More, S. K., Dave, M., Schroeder, S. M., Wang, L., LaSalle, J. M., Lutsenko, S., & Medici, V. (2023). The role of intestine in metabolic dysregulation in murine Wilson disease. Hepatology communications, 7(10), e0247. https://doi.org/10.1097/HC9.0000000000000247	2023	NotRevalent
231	Samanta, B., Sharma, S., & Budhwar, R. (2023). Metagenome Analysis of Speleothem Microbiome from Subterranean Cave Reveals Insight into Community Structure, Metabolic Potential, and BGCs Diversity. Current microbiology, 80(10), 317. https://doi.org/10.1007/s00284-023-03431-9	2023	Research	Metagenome	No
232	Trinh, P., Clausen, D. S., & Willis, A. D. (2023). happi: a hierarchical approach to pangenomics inference. Genome biology, 24(1), 214. https://doi.org/10.1186/s13059-023-03040-6	2023	Method
233	Wang, D., Chen, L., Tang, G., Yu, J., Chen, J., Li, Z., Cao, Y., Lei, X., Deng, L., Wu, S., Guan, L. L., & Yao, J. (2023). Multi-omics revealed the long-term effect of ruminal keystone bacteria and the microbial metabolome on lactation performance in adult dairy goats. Microbiome, 11(1), 215. https://doi.org/10.1186/s40168-023-01652-5	2023	Research	Metagenome	Yes	BWA	Animal
234	Kharnaior, P., & Tamang, J. P. (2023). Microbiome and metabolome in home-made fermented soybean foods of India revealed by metagenome-assembled genomes and metabolomics. International journal of food microbiology, 407, 110417. https://doi.org/10.1016/j.ijfoodmicro.2023.110417	2023	Research	Metagenome			food
235	Mengelkoch, S., Miryam Schüssler-Fiorenza Rose, S., Lautman, Z., Alley, J. C., Roos, L. G., Ehlert, B., Moriarity, D. P., Lancaster, S., Snyder, M. P., & Slavich, G. M. (2023). Multi-omics approaches in psychoneuroimmunology and health research: Conceptual considerations and methodological recommendations. Brain, behavior, and immunity, 114, 475–487. https://doi.org/10.1016/j.bbi.2023.07.022	2023	Method
236	Wang, Z., Tang, K., Struik, P. C., Ashraf, M. N., Zhang, T., Zhao, Y., Wu, R., Jin, K., & Li, Y. (2023). Alteration of microbial carbon and nitrogen metabolism within the soil metagenome with grazing intensity at semiarid steppe. Journal of environmental management, 347, 119078. https://doi.org/10.1016/j.jenvman.2023.119078	2023	Research	Metagenome	Yes	Bowtie2	Plant
237	Rajasekaran, S., Vasudevan, G., Easwaran, M., Devi Ps, N., Anand K S, S. V., Muthurajan, R., Tangavel, C., Murugan, C., B T, P., Shetty, A. P., & Kanna, R. M. (2023). "Are we barking up the wrong tree? Too much emphasis on Cutibacterium acnes and ignoring other pathogens"- a study based on next-generation sequencing of normal and diseased discs. The spine journal : official journal of the North A…	2023	Research	OnlyAmplicon
238	Liu, D., Gao, X., Huang, X., Fan, Y., Wang, Y. E., Zhang, Y., Chen, X., Wen, J., He, H., Hong, Y., Liang, Y., Zhang, Y., Liu, Z., Chen, S., & Li, X. (2023). Moderate altitude exposure impacts host fasting blood glucose and serum metabolome by regulation of the intestinal flora. The Science of the total environment, 905, 167016. https://doi.org/10.1016/j.scitotenv.2023.167016	2023	Research	OnlyAmplicon
239	Adams, A. K., Kristy, B. D., Gorman, M., Balint-Kurti, P., Yencho, G. C., & Olukolu, B. A. (2023). Qmatey: an automated pipeline for fast exact matching-based alignment and strain-level taxonomic binning and profiling of metagenomes. Briefings in bioinformatics, 24(6), bbad351. https://doi.org/10.1093/bib/bbad351	2023	Method
240	Seong, H. J., Kim, J. J., & Sul, W. J. (2023). ACR: metagenome-assembled prokaryotic and eukaryotic genome refinement tool. Briefings in bioinformatics, 24(6), bbad381. https://doi.org/10.1093/bib/bbad381	2023	Method
241	Warner, B. B., Rosa, B. A., Ndao, I. M., Tarr, P. I., Miller, J. P., England, S. K., Luby, J. L., Rogers, C. E., Hall-Moore, C., Bryant, R. E., Wang, J. D., Linneman, L. A., Smyser, T. A., Smyser, C. D., Barch, D. M., Miller, G. E., Chen, E., Martin, J., & Mitreva, M. (2023). Social and psychological adversity are associated with distinct mother and infant gut microbiome variations. Nature commun…	2023	Research	Metagenome	Yes	BMTagger	Human
242	Investigation of microbial ecology of salted seafood based on culture method and 16S rRNA metagenome sequencing	2023	Research	OnlyAmplicon
243	Arikawa, K., & Hosokawa, M. (2023). Uncultured prokaryotic genomes in the spotlight: An examination of publicly available data from metagenomics and single-cell genomics. Computational and structural biotechnology journal, 21, 4508–4518. https://doi.org/10.1016/j.csbj.2023.09.010	2023	Review
244	Aizpurua, O., Dunn, R. R., Hansen, L. H., Gilbert, M. T. P., & Alberdi, A. (2023). Field and laboratory guidelines for reliable bioinformatic and statistical analysis of bacterial shotgun metagenomic data. Critical reviews in biotechnology, 1–19. Advance online publication. https://doi.org/10.1080/07388551.2023.2254933	2023	Review
245	Hansen, Z. A., Vasco, K., Rudrik, J. T., Scribner, K. T., Zhang, L., & Manning, S. D. (2023). Recovery of the gut microbiome following enteric infection and persistence of antimicrobial resistance genes in specific microbial hosts. Scientific reports, 13(1), 15524. https://doi.org/10.1038/s41598-023-42822-7	2023	Research	Metagenome	Yes	SAMTools	Human
246	Alvarez-Molina, A., Cobo-Díaz, J. F., Alexa, E. A., Crispie, F., Prieto, M., López, M., Cotter, P. D., & Alvarez-Ordóñez, A. (2023). Sequencing-based analysis of the microbiomes of Spanish food processing facilities reveals environment-specific variation in the dominant taxa and antibiotic resistance genes. Food research international (Ottawa, Ont.), 173(Pt 2), 113442. https://doi.org/10.1016/j.f…	2023	Research	Metagenome			Food
247	Hess, M. K., Hodgkinson, H. E., Hess, A. S., Zetouni, L., Budel, J. C. C., Henry, H., Donaldson, A., Bilton, T. P., van Stijn, T. C., Kirk, M. R., Dodds, K. G., Brauning, R., McCulloch, A. F., Hickey, S. M., Johnson, P. L., Jonker, A., Morton, N., Hendy, S., Oddy, V. H., Janssen, P. H., … Rowe, S. J. (2023). Large-scale analysis of sheep rumen metagenome profiles captured by reduced representatio…	2023	Research	Metagenome	No
248	Thomas, S. C., Guo, Y., Xu, F., Saxena, D., & Li, X. (2024). A novel SUCNR1 inhibitor alleviates dysbiosis through inhibition of host responses without direct interaction with host microbiota. Molecular oral microbiology, 39(2), 80–90. https://doi.org/10.1111/omi.12431	2024	Research	OnlyAmplicon
249	Miyata, R., Miyabe, C., Oki, H., Motooka, D., Nakamura, S., Miyabe, Y., Takenaka, Y., Fukuya, Y., Yudo, K., & Ishiguro, N. (2023). Alteration of microbial composition in the skin and blood in vasculitis. Scientific reports, 13(1), 15317. https://doi.org/10.1038/s41598-023-42307-7	2023	Research	Metagenome	Yes	Kraken2	Human
250	Mukohda, M., Yano, T., Matsui, T., Nakamura, S., Miyamae, J., Toyama, K., Mitsui, R., Mizuno, R., & Ozaki, H. (2023). Treatment with Ligilactobacillus murinus lowers blood pressure and intestinal permeability in spontaneously hypertensive rats. Scientific reports, 13(1), 15197. https://doi.org/10.1038/s41598-023-42377-7	2023	Research	OnlyAmplicon
251	Liu, Z., Wang, Q., Ma, A., Feng, S., Chung, D., Zhao, J., Ma, Q., & Liu, B. (2023). Inference of disease-associated microbial gene modules based on metagenomic and metatranscriptomic data. Computers in biology and medicine, 165, 107458. https://doi.org/10.1016/j.compbiomed.2023.107458	2023	Method
252	Hares, M. F., Griffiths, B. E., Johnson, F., Nelson, C., Haldenby, S., Stewart, C. J., Duncan, J. S., Oikonomou, G., & Coombes, J. L. (2023). Specific pathway abundances in the neonatal calf faecal microbiome are associated with susceptibility to Cryptosporidium parvum infection: a metagenomic analysis. Animal microbiome, 5(1), 43. https://doi.org/10.1186/s42523-023-00265-5	2023	Research	Metagenome	Yes	Bowtie2	Animal
253	Rojas, C. A., Gardy, J., Eisen, J. A., & Ganz, H. H. (2023). Recovery of 52 bacterial genomes from the fecal microbiome of the domestic cat (Felis catus) using Hi-C proximity ligation and shotgun metagenomics. Microbiology resource announcements, 12(10), e0060123. https://doi.org/10.1128/MRA.00601-23	2023	Review
254	Borton, M. A., Shaffer, M., Hoyt, D. W., Jiang, R., Ellenbogen, J. B., Purvine, S., Nicora, C. D., Eder, E. K., Wong, A. R., Smulian, A. G., Lipton, M. S., Krzycki, J. A., & Wrighton, K. C. (2023). Targeted curation of the gut microbial gene content modulating human cardiovascular disease. mBio, 14(5), e0151123. https://doi.org/10.1128/mbio.01511-23	2023	Research	Metagenome	Yes	BBMap	Human
255	Bhardwaj, L., Reddy, B., & Dubey, S. K. (2023). Deciphering insights into rhizospheric microbial community and soil parameters under the influence of herbicides in zero-tillage tropical rice-agroecosystem. Environmental research, 237(Pt 2), 117033. https://doi.org/10.1016/j.envres.2023.117033	2023	Research	OnlyAmplicon
256	Bulygin, I., Shatov, V., Rykachevskiy, A., Raiko, A., Bernstein, A., Burnaev, E., & Gelfand, M. S. (2023). Absence of enterotypes in the human gut microbiomes reanalyzed with non-linear dimensionality reduction methods. PeerJ, 11, e15838. https://doi.org/10.7717/peerj.15838	2023	Method
257	Liu, S., Men, X., Guo, Y., Cai, W., Wu, R., Gao, R., Zhong, W., Guo, H., Ruan, H., Chou, S., Mai, J., Ping, S., Jiang, C., Zhou, H., Mou, X., Zhao, W., & Lu, Z. (2023). Gut microbes exacerbate systemic inflammation and behavior disorders in neurologic disease CADASIL. Microbiome, 11(1), 202. https://doi.org/10.1186/s40168-023-01638-3	2023	Research	Metagenome	Yes	Bowtie2	Human
258	Khan A. L. (2023). The phytomicrobiome: solving plant stress tolerance under climate change. Frontiers in plant science, 14, 1219366. https://doi.org/10.3389/fpls.2023.1219366	2023	Review
259	Chhimwal, J., Anand, P., Mehta, P., Swarnkar, M. K., Patial, V., Pandey, R., & Padwad, Y. (2023). Metagenomic signatures reveal the key role of phloretin in amelioration of gut dysbiosis attributed to metabolic dysfunction-associated fatty liver disease by time-dependent modulation of gut microbiome. Frontiers in microbiology, 14, 1210517. https://doi.org/10.3389/fmicb.2023.1210517	2023	Research	OnlyAmplicon
260	Dikareva, E., Matharu, D., Lahtinen, E., Kolho, K. L., De Vos, W. M., Salonen, A., & Ponsero, A. J. (2023). An extended catalog of integrated prophages in the infant and adult fecal microbiome shows high prevalence of lysogeny. Frontiers in microbiology, 14, 1254535. https://doi.org/10.3389/fmicb.2023.1254535	2023	Research	Metagenome	Yes	MetaWRAP	Human
261	Guo, R., Zhang, W., Shen, W., Zhang, G., Xie, T., Li, L., Jinmei, J., Liu, Y., Kong, F., Guo, B., Li, B., Sun, Y., & Liu, S. (2023). Analysis of gut microbiota in chinese donkey in different regions using metagenomic sequencing. BMC genomics, 24(1), 524. https://doi.org/10.1186/s12864-023-09575-z	2023	Research	Metagenome	Yes	SOAP2	Animal
262	Yu X, Tu Q, Liu J, Peng Y, Wang C, Xiao F, et al. Environmental selection and evolutionary process jointly shape genomic and functional profiles of mangrove rhizosphere microbiomes. mLife. 2023; 2: 253–266. https://doi.org/10.1002/mlf2.12077	2023	Research	Metagenome			Environment
263	Li, S., Chen, Y., Song, L. et al. Distinct taxonomic and ecological functions of microbiome in sediments of different depth in Bohai Sea and Yellow Sea. J. Ocean. Limnol. 41, 1765–1780 (2023). https://doi.org/10.1007/s00343-022-2036-y	2023	Research	Metagenome	No
264	Shetty, P., Shetty, S., Rai, P., Kumar, B. K., & Bhat, R. (2023). Role of oral microbiota in irreversible pulpitis - Current strategies and future perspectives. Acta microbiologica et immunologica Hungarica, 70(3), 177–186. https://doi.org/10.1556/030.2023.02082	2023	Review
265	Yasir, M., Alkhaldy, A. A., Soliman, S. A., Turkistani, S. A., & Azhar, E. I. (2023). Metagenomic Insights into the Microbiome and Resistance Genes of Traditional Fermented Foods in Arabia. Foods (Basel, Switzerland), 12(18), 3342. https://doi.org/10.3390/foods12183342	2023	Research	Metagenome	No
266	Jin B, Huang H, Li X, et al. Metagenomic analysis of the microbial community in the rhizosphere of rice in Yuanyang Terrace[J]. Pakistan Journal of Agricultural Sciences, 2023, 60(3).	2023	Research	Metagenome	No
267	Gong, X., Li, S., Wu, Z., Alhaj Hamoud, Y., Shaghaleh, H., Kalkhajeh, Y. K., Si, C., Zhu, L., & Ma, C. (2023). Biochar Enhances Soil Resource Availability and Suppresses Microbial Metabolism Genes in the Rhizosphere of Wheat. Life (Basel, Switzerland), 13(9), 1843. https://doi.org/10.3390/life13091843	2023	Research	Metagenome			Environment
268	Rey, J., Díaz de Otálora, X., Atxaerandio, R., Mandaluniz, N., García-Rodríguez, A., González-Recio, O., López-García, A., Ruiz, R., & Goiri, I. (2023). Effect of Chitosan on Ruminal Fermentation and Microbial Communities, Methane Emissions, and Productive Performance of Dairy Cattle. Animals : an open access journal from MDPI, 13(18), 2861. https://doi.org/10.3390/ani13182861	2023	Research	Metagenome	Yes	NotSupply	Animal
269	Herzog, E. L., Kreuzer, M., Zinkernagel, M. S., & Zysset-Burri, D. C. (2023). Challenges and insights in the exploration of the low abundance human ocular surface microbiome. Frontiers in cellular and infection microbiology, 13, 1232147. https://doi.org/10.3389/fcimb.2023.1232147	2023	Research	Metagenome	Yes	Bowtie2	Human
270	Schlegel, I., De Goüyon Matignon de Pontourade, C. M. F., Lincke, J. B., Keller, I., Zinkernagel, M. S., & Zysset-Burri, D. C. (2023). The Human Ocular Surface Microbiome and Its Associations with the Tear Proteome in Dry Eye Disease. International journal of molecular sciences, 24(18), 14091. https://doi.org/10.3390/ijms241814091	2023	Research	Metagenome	Yes	Bowtie2	Human
271	Muralitharan, R. R., Snelson, M., Meric, G., Coughlan, M. T., & Marques, F. Z. (2023). Guidelines for microbiome studies in renal physiology. American journal of physiology. Renal physiology, 325(3), F345–F362. https://doi.org/10.1152/ajprenal.00072.2023	2023	Review
272	Lu, Z., Kong, L., Ren, S., Aschenbach, J. R., & Shen, H. (2023). Acid tolerance of lactate-utilizing bacteria of the order Bacteroidales contributes to prevention of ruminal acidosis in goats adapted to a high-concentrate diet. Animal nutrition (Zhongguo xu mu shou yi xue hui), 14, 130–140. https://doi.org/10.1016/j.aninu.2023.05.006	2023	Research	Metagenome	Yes	Bowtie2	Animal
273	Zhong, H., Yu, W., Wang, M., Lin, B., Sun, X., Zheng, N., Wang, J., & Zhao, S. (2023). Sodium butyrate promotes gastrointestinal development of preweaning bull calves via inhibiting inflammation, balancing nutrient metabolism, and optimizing microbial community functions. Animal nutrition (Zhongguo xu mu shou yi xue hui), 14, 88–100. https://doi.org/10.1016/j.aninu.2023.04.004	2023	Research	Metagenome	Yes	Bowtie2	Animal
274	Salam, L. B., Obayori, O. S., Ilori, M. O., & Amund, O. O. (2023). Chromium contamination accentuates changes in the microbiome and heavy metal resistome of a tropical agricultural soil. World journal of microbiology & biotechnology, 39(9), 228. https://doi.org/10.1007/s11274-023-03681-6	2023	Research	Metagenome			Environment
275	Takeuchi, T., Kubota, T., Nakanishi, Y., Tsugawa, H., Suda, W., Kwon, A. T., Yazaki, J., Ikeda, K., Nemoto, S., Mochizuki, Y., Kitami, T., Yugi, K., Mizuno, Y., Yamamichi, N., Yamazaki, T., Takamoto, I., Kubota, N., Kadowaki, T., Arner, E., Carninci, P., … Ohno, H. (2023). Gut microbial carbohydrate metabolism contributes to insulin resistance. Nature, 621(7978), 389–395. https://doi.org/10.1038/…	2023	Research	Metagenome	Yes	NotSupply	Human
276	Inferring potential causative microbial factors of intestinal atrophic disease in the sea cucumber Apostichopus japonicus	2023	Research	Metagenome	No
277	Garcia-Serrano, A., Mukhedkar, D., Hultin, E., Rudsander, U., Wettergren, Y., Ure, A. E., Dillner, J., & Arroyo-Mühr, L. S. (2023). Assessment of bacterial and viral gut communities in healthy and tumoral colorectal tissue using RNA and DNA deep sequencing. Cancer medicine, 12(18), 19291–19300. https://doi.org/10.1002/cam4.6483	2023	Research	Metagenome	Yes	Kraken2	Human
278	Aminoethoxyvinylglycine and low oxygen controlled atmosphere storage shift functional microbiomes of ‘Gala’ apples	2023	Research	OnlyAmplicon
279	Chaturvedi, A., Li, X., Dhandapani, V., Marshall, H., Kissane, S., Cuenca-Cambronero, M., Asole, G., Calvet, F., Ruiz-Romero, M., Marangio, P., Guigó, R., Rago, D., Mirbahai, L., Eastwood, N., Colbourne, J. K., Zhou, J., Mallon, E., & Orsini, L. (2023). The hologenome of Daphnia magna reveals possible DNA methylation and microbiome-mediated evolution of the host genome. Nucleic acids research, 51…	2023	Research	3rdMetagenome
280	Metagenomic analysis reveals microbial metabolic potentials alterations under antibiotic stress during sludge anaerobic digestion	2023	Research	Metagenome			Environment
281	Li, Y., Xu, J., Hong, Y., Li, Z., Xing, X., Zhufeng, Y., Lu, D., Liu, X., He, J., Li, Y., & Sun, X. (2023). Metagenome-wide association study of gut microbiome features for myositis. Clinical immunology (Orlando, Fla.), 255, 109738. https://doi.org/10.1016/j.clim.2023.109738	2023	Research	Metagenome	Yes	Kraken2	Human
282	Zhang, M. Y., Zhang, X. H., Wang, X. Y., Liu, Y. L., An, J. H., Wang, D. H., Cai, Z. G., & Hou, R. (2023). Intestinal acetic acid regulates the synthesis of sex pheromones in captive giant pandas. Frontiers in microbiology, 14, 1234676. https://doi.org/10.3389/fmicb.2023.1234676	2023	Research	Metagenome	Yes	Bowtie2	Animal
283	Katagiri, S., Ohsugi, Y., Shiba, T., Yoshimi, K., Nakagawa, K., Nagasawa, Y., Uchida, A., Liu, A., Lin, P., Tsukahara, Y., Iwata, T., & Tohara, H. (2023). Homemade blenderized tube feeding improves gut microbiome communities in children with enteral nutrition. Frontiers in microbiology, 14, 1215236. https://doi.org/10.3389/fmicb.2023.1215236	2023	Research	Metagenome	No
284	Hou, Y., Zhang, M., Jiang, Q., Yang, Y., Liu, J., Yuan, K., Sun, Z., & Liu, X. (2023). Microbial signatures of neonatal bacterial meningitis from multiple body sites. Frontiers in cellular and infection microbiology, 13, 1169101. https://doi.org/10.3389/fcimb.2023.1169101	2023	NotRevalent
285	Li, X., Chen, D., Carrión, V. J., Revillini, D., Yin, S., Dong, Y., Zhang, T., Wang, X., & Delgado-Baquerizo, M. (2023). Acidification suppresses the natural capacity of soil microbiome to fight pathogenic Fusarium infections. Nature communications, 14(1), 5090. https://doi.org/10.1038/s41467-023-40810-z	2023	Research	Metagenome			Environment
286	Liu, Y., Zhang, Y. Z., & Imoto, S. (2023). Microbial Gene Ontology informed deep neural network for microbe functionality discovery in human diseases. PloS one, 18(8), e0290307. https://doi.org/10.1371/journal.pone.0290307	2023	Method
287	Debeljak, P., Bayer, B., Sun, Y., Herndl, G. J., & Obernosterer, I. (2023). Seasonal patterns in microbial carbon and iron transporter expression in the Southern Ocean. Microbiome, 11(1), 187. https://doi.org/10.1186/s40168-023-01600-3	2023	Research	Metagenome			Environment
288	Li, W., Kari, L., Yu, Y., & Hug, L. A. (2023). MT-MAG: Accurate and interpretable machine learning for complete or partial taxonomic assignments of metagenomeassembled genomes. PloS one, 18(8), e0283536. https://doi.org/10.1371/journal.pone.0283536	2023	Method
289	Li, R., He, Z., Yan, W., Yu, H., Yi, X., Sha, Y., Zhang, Q., Cai, R., & Pang, W. (2023). Tricaprylin, a medium-chain triglyceride, aggravates high-fat diet-induced fat deposition but improves intestinal health. Food & function, 14(19), 8797–8813. https://doi.org/10.1039/d3fo01749d	2023	Research	OnlyAmplicon
290	Cuadrat, R. R. C., Goris, T., Birukov, A., Eichelmann, F., Andrade, B. G. N., Bang, C., Franke, A., Wittenbecher, C., & Schulze, M. B. (2023). Association of the human gut microbiota with vascular stiffness. Scientific reports, 13(1), 13348. https://doi.org/10.1038/s41598-023-40178-6	2023	Research	OnlyAmplicon
291	Metagenomic analysis of soybean endosphere microbiome to reveal signatures of microbes for health and disease	2023	Research	Metagenome			Environment
292	Gavriilidou, A., Avcı, B., Galani, A., Schorn, M. A., Ingham, C. J., Ettema, T. J. G., Smidt, H., & Sipkema, D. (2023). Candidatus Nemesobacterales is a sponge-specific clade of the candidate phylum Desulfobacterota adapted to a symbiotic lifestyle. The ISME journal, 17(11), 1808–1818. https://doi.org/10.1038/s41396-023-01484-z	2023	NotAvailable
293	Deng, F., Wang, C., Li, D., Peng, Y., Deng, L., Zhao, Y., Zhang, Z., Wei, M., Wu, K., Zhao, J., & Li, Y. (2023). The unique gut microbiome of giant pandas involved in protein metabolism contributes to the host's dietary adaption to bamboo. Microbiome, 11(1), 180. https://doi.org/10.1186/s40168-023-01603-0	2023	Research	Metagenome	Yes	KneadData	Animal
294	Józefiak, A., Rawski, M., Kierończyk, B., Józefiak, D., & Mazurkiewicz, J. (2023). Effect of two insect meals on the gut commensal microbiome of healthy sea trout (Salmo trutta vr. trutta). BMC veterinary research, 19(1), 124. https://doi.org/10.1186/s12917-023-03671-8	2023	Research	OnlyAmplicon
295	Zhu, J., Song, Y., Xiao, Y., Ma, L., Hu, C., Yang, H., Wang, X., & Lyu, W. (2023). Metagenomic reconstructions of caecal microbiome in Landes, Roman and Zhedong White geese. British poultry science, 64(5), 565–576. https://doi.org/10.1080/00071668.2023.2239172	2023	Research	Metagenome	Yes	BWA	Animal
296	Le, A. V., Větrovský, T., Barucic, D., Saraiva, J. P., Dobbler, P. T., Kohout, P., Pospíšek, M., da Rocha, U. N., Kléma, J., & Baldrian, P. (2023). Improved recovery and annotation of genes in metagenomes through the prediction of fungal introns. Molecular ecology resources, 23(8), 1800–1811. https://doi.org/10.1111/1755-0998.13852	2023	Method
297	Doane, M. P., Reed, M. B., McKerral, J., Farias Oliveira Lima, L., Morris, M., Goodman, A. Z., Johri, S., Papudeshi, B., Dillon, T., Turnlund, A. C., Peterson, M., Mora, M., de la Parra Venegas, R., Pillans, R., Rohner, C. A., Pierce, S. J., Legaspi, C. G., Araujo, G., Ramirez-Macias, D., Edwards, R. A., … Dinsdale, E. A. (2023). Emergent community architecture despite distinct diversity in the g…	2023	Research	Metagenome	Yes	NotSupply	Animal
298	Li, Z., Ju, Y., Xia, J., Zhang, Z., Zhen, H., Tong, X., Sun, Y., Lu, H., Zong, Y., Chen, P., Cai, K., Wang, Z., Yang, H., Wang, J., Wang, J., Hou, Y., Jin, X., Zhang, T., Zhang, W., Xu, X., … Nie, C. (2023). Integrated Human Skin Bacteria Genome Catalog Reveals Extensive Unexplored Habitat-Specific Microbiome Diversity and Function. Advanced science (Weinheim, Baden-Wurttemberg, Germany), 10(28),…	2023	Research	Metagenome	Yes	Bowtie2	Human
299	Mendes, L. W., Raaijmakers, J. M., de Hollander, M., Sepo, E., Gómez Expósito, R., Chiorato, A. F., Mendes, R., Tsai, S. M., & Carrión, V. J. (2023). Impact of the fungal pathogen Fusarium oxysporum on the taxonomic and functional diversity of the common bean root microbiome. Environmental microbiome, 18(1), 68. https://doi.org/10.1186/s40793-023-00524-7	2023	Research	Metagenome			Environment
300	Chopyk, J., Cobián Güemes, A. G., Ramirez-Sanchez, C., Attai, H., Ly, M., Jones, M. B., Liu, R., Liu, C., Yang, K., Tu, X. M., Abeles, S. R., Nelson, K., & Pride, D. T. (2023). Common antibiotics, azithromycin and amoxicillin, affect gut metagenomics within a household. BMC microbiology, 23(1), 206. https://doi.org/10.1186/s12866-023-02949-z	2023	Research	Metagenome	Yes	Bowtie2	Human
301	Zhou, Z., Martin, C., Kosmopoulos, J. C., & Anantharaman, K. (2023). ViWrap: A modular pipeline to identify, bin, classify, and predict viral-host relationships for viruses from metagenomes. bioRxiv : the preprint server for biology, 2023.01.30.526317. https://doi.org/10.1101/2023.01.30.526317	2023	Method
302	Ziwei Song, Shuo Feng, Xingchen Zhou, Zhengxing Song, Jing Li, and Ping Li. 2023. “ Taxonomic Identification of Bile Salt Hydrolase-Encoding Lactobacilli: Modulation of the Enterohepatic Bile Acid Profile.” iMeta 2, e128. https://doi.org/10.1002/imt2.128	2023	Research	OnlyAmplicon
303	Garner, R. E., Kraemer, S. A., Onana, V. E., Fradette, M., Varin, M. P., Huot, Y., & Walsh, D. A. (2023). A genome catalogue of lake bacterial diversity and its drivers at continental scale. Nature microbiology, 8(10), 1920–1934. https://doi.org/10.1038/s41564-023-01435-6	2023	Research	Metagenome			Environment
304	Fu, Y., Zhang, K., Yang, M., Li, X., Chen, Y., Li, J., Xu, H., Dhakal, P., & Zhang, L. (2023). Metagenomic analysis reveals the relationship between intestinal protozoan parasites and the intestinal microecological balance in calves. Parasites & vectors, 16(1), 257. https://doi.org/10.1186/s13071-023-05877-z	2023	Research	Metagenome	Yes	Bowtie2	Animal
305	Fredriksen, S., de Warle, S., van Baarlen, P., Boekhorst, J., & Wells, J. M. (2023). Resistome expansion in disease-associated human gut microbiomes. Microbiome, 11(1), 166. https://doi.org/10.1186/s40168-023-01610-1	2023	Research	Metagenome	No
306	Abundance of microbial community genes encoding terminal proteins of the aerobic and denitrification respiratory chains as indicators of ecohydrologic gradients in a coastal temperate rainforest	2023	Research	Metagenome	No
307	Li, J., Sauers, L., Zhuang, D., Ren, H., Guo, J., Wang, L., Zhuang, M., Guo, Y., Zhang, Z., Wu, J., Yao, J., Yang, H., Huang, J., Wang, C., Lin, Q., Zhang, Z., & Sadd, B. M. (2023). Divergence and convergence of gut microbiomes of wild insect pollinators. mBio, 14(4), e0127023. https://doi.org/10.1128/mbio.01270-23	2023	Research	Metagenome	Yes	MetaWRAP	Animal
308	Lu, X., Ma, J., & Li, R. (2023). Alterations of gut microbiota in biopsy-proven diabetic nephropathy and a long history of diabetes without kidney damage. Scientific reports, 13(1), 12150. https://doi.org/10.1038/s41598-023-39444-4	2023	Research	OnlyAmplicon
309	Xiong, X., Rao, Y., Ma, J., Wang, Z., He, Q., Gong, J., Sheng, W., Xu, J., Zhu, X., Tan, Y., & Yang, Y. (2023). A catalog of microbial genes and metagenome-assembled genomes from the quail gut microbiome. Poultry science, 102(10), 102931. https://doi.org/10.1016/j.psj.2023.102931	2023	Research	Metagenome	Yes	Bowtie2	Animal
310	Li, N., Yi, X., Chen, C., Dai, Z., Deng, Z., Pu, J., Zhou, Y., Li, B., Wang, Z., & Ran, P. (2023). The gut microbiome as a potential source of non-invasive biomarkers of chronic obstructive pulmonary disease. Frontiers in microbiology, 14, 1173614. https://doi.org/10.3389/fmicb.2023.1173614	2023	Research	Metagenome	Yes	BWA	Human
311	Hess, M. K., Zetouni, L., Hess, A. S., Budel, J., Dodds, K. G., Henry, H. M., Brauning, R., McCulloch, A. F., Hickey, S. M., Johnson, P. L., Elmes, S., Wing, J., Bryson, B., Knowler, K., Hyndman, D., Baird, H., McRae, K. M., Jonker, A., Janssen, P. H., McEwan, J. C., … Rowe, S. J. (2023). Combining host and rumen metagenome profiling for selection in sheep: prediction of methane, feed efficiency,…	2023	Research	Metagenome	No
312	Ridlon, J. M., Daniel, S. L., & Gaskins, H. R. (2023). The Hylemon-Björkhem pathway of bile acid 7-dehydroxylation: history, biochemistry, and microbiology. Journal of lipid research, 64(8), 100392. https://doi.org/10.1016/j.jlr.2023.100392	2023	Review
313	Li, L., Meng, D., Yin, H., Zhang, T., & Liu, Y. (2023). Genome-resolved metagenomics provides insights into the ecological roles of the keystone taxa in heavy-metal-contaminated soils. Frontiers in microbiology, 14, 1203164. https://doi.org/10.3389/fmicb.2023.1203164	2023	Research	Metagenome			Environment
314	Ke, Y., Sun, W., Chen, X., Zhu, Y., Guo, X., Yan, W., & Xie, S. (2023). Seasonality Determines the Variations of Biofilm Microbiome and Antibiotic Resistome in a Pilot-Scale Chlorinated Drinking Water Distribution System Deciphered by Metagenome Assembly. Environmental science & technology, 57(31), 11430–11441. https://doi.org/10.1021/acs.est.3c01980	2023	Research	Metagenome			Environment
315	Rosenboom, I., Pust, M. M., Pirr, S., Bakker, A., Willers, M., Davenport, C. F., Wiehlmann, L., Viemann, D., & Tümmler, B. (2023). Longitudinal development of the airway metagenome of preterm very low birth weight infants during the first two years of life. ISME communications, 3(1), 75. https://doi.org/10.1038/s43705-023-00285-x	2023	Research	Metagenome	Yes	Wochenende	Human
316	Wang, Y., Guo, Z., Li, J., Sui, F., Dai, W., Zhang, W., & Du, H. (2023). Unraveling the differential perturbations of species-level functional profiling of gut microbiota among phases of methamphetamine-induced conditioned place preference. Progress in neuro-psychopharmacology & biological psychiatry, 127, 110828. https://doi.org/10.1016/j.pnpbp.2023.110828	2023	Research	Metagenome	Yes	Kraken2	Animal
317	COMPARISON OF ENDOPHYTIC MICROBIOME COMMUNITY AND RHIZOSPHERE IN THE DESERT PLANT SENNA ITALICA	2023	Research	OnlyAmplicon
318	Huang, L., Levintal, E., Erikson, C. B., Coyotl, A., Horwath, W. R., Dahlke, H. E., & Mazza Rodrigues, J. L. (2023). Molecular and Dual-Isotopic Profiling of the Microbial Controls on Nitrogen Leaching in Agricultural Soils under Managed Aquifer Recharge. Environmental science & technology, 57(30), 11084–11095. https://doi.org/10.1021/acs.est.3c01356	2023	Research	OnlyAmplicon
319	Bargiela, R., Korzhenkov, A. A., McIntosh, O. A., Toshchakov, S. V., Yakimov, M. M., Golyshin, P. N., & Golyshina, O. V. (2023). Evolutionary patterns of archaea predominant in acidic environment. Environmental microbiome, 18(1), 61. https://doi.org/10.1186/s40793-023-00518-5	2023	Research	Metagenome			Environment
320	Chen, Q., Ren, R., Sun, Y., Xu, J., Yang, H., Li, X., Xiao, Y., Li, J., & Lyu, W. (2023). The combination of metagenome and metabolome to compare the differential effects and mechanisms of fructose and sucrose on the metabolic disorders and gut microbiota in vitro and in vivo. Food & function, 14(15), 7284–7298. https://doi.org/10.1039/d3fo02246c	2023	Research	Metagenome	Yes	BWA	Animal
321	Feehan, B., Ran, Q., Dorman, V., Rumback, K., Pogranichniy, S., Ward, K., Goodband, R., Niederwerder, M. C., & Lee, S. T. M. (2023). Novel complete methanogenic pathways in longitudinal genomic study of monogastric age-associated archaea. Animal microbiome, 5(1), 35. https://doi.org/10.1186/s42523-023-00256-6	2023	Research	Metagenome	Yes	Bowtie2	Animal
322	Salam L. B. (2024). Diverse hydrocarbon degradation genes, heavy metal resistome, and microbiome of a fluorene-enriched animal-charcoal polluted soil. Folia microbiologica, 69(1), 59–80. https://doi.org/10.1007/s12223-023-01077-5	2024	Research	Metagenome	Yes	Bowtie2	Animal
323	Hintikka, J. E., Ahtiainen, J. P., Permi, P., Jalkanen, S., Lehtonen, M., & Pekkala, S. (2023). Aerobic exercise training and gut microbiome-associated metabolic shifts in women with overweight: a multi-omic study. Scientific reports, 13(1), 11228. https://doi.org/10.1038/s41598-023-38357-6	2023	Research	OnlyAmplicon
324	Price, C., & Russell, J. A. (2023). AMAnD: an automated metagenome anomaly detection methodology utilizing DeepSVDD neural networks. Frontiers in public health, 11, 1181911. https://doi.org/10.3389/fpubh.2023.1181911	2023	Method
325	Valentino, V., De Filippis, F., Sequino, G., & Ercolini, D. (2023). Psychrotrophic Bacteria Equipped with Virulence and Colonization Traits Populate the Ice Cream Manufacturing Environment. Applied and environmental microbiology, 89(8), e0076523. https://doi.org/10.1128/aem.00765-23	2023	Research	OnlyAmplicon
326	Gundogdu, A., & Nalbantoglu, O. U. (2023). The role of the Mediterranean diet in modulating the gut microbiome: A review of current evidence. Nutrition (Burbank, Los Angeles County, Calif.), 114, 112118. https://doi.org/10.1016/j.nut.2023.112118	2023	Review
327	Santos-Pereira, C., Sousa, J., Costa, Â. M. A., Santos, A. O., Rito, T., Soares, P., Franco-Duarte, R., Silvério, S. C., & Rodrigues, L. R. (2023). Functional and sequence-based metagenomics to uncover carbohydrate-degrading enzymes from composting samples. Applied microbiology and biotechnology, 107(17), 5379–5401. https://doi.org/10.1007/s00253-023-12627-9	2023	Research	Metagenome	No
328	Schiml, V. C., Delogu, F., Kumar, P., Kunath, B., Batut, B., Mehta, S., Johnson, J. E., Grüning, B., Pope, P. B., Jagtap, P. D., Griffin, T. J., & Arntzen, M. Ø. (2023). Integrative meta-omics in Galaxy and beyond. Environmental microbiome, 18(1), 56. https://doi.org/10.1186/s40793-023-00514-9	2023	Method
329	Li, P., Roos, S., Luo, H., Ji, B., & Nielsen, J. (2023). Metabolic engineering of human gut microbiome: Recent developments and future perspectives. Metabolic engineering, 79, 1–13. https://doi.org/10.1016/j.ymben.2023.06.006	2023	Method
330	Mukherjee, A., Tikariha, H., Bandla, A., Pavagadhi, S., & Swarup, S. (2023). Global analyses of biosynthetic gene clusters in phytobiomes reveal strong phylogenetic conservation of terpenes and aryl polyenes. mSystems, 8(4), e0038723. https://doi.org/10.1128/msystems.00387-23	2023	Review
331	Zhang, H., & Mo, Y. (2023). The gut-retina axis: a new perspective in the prevention and treatment of diabetic retinopathy. Frontiers in endocrinology, 14, 1205846. https://doi.org/10.3389/fendo.2023.1205846	2023	Review
332	Yokoyama, D., Takamura, A., Tsuboi, Y., & Kikuchi, J. (2023). Large-scale omics dataset of polymer degradation provides robust interpretation for microbial niche and succession on different plastisphere. ISME communications, 3(1), 67. https://doi.org/10.1038/s43705-023-00275-z	2023	Research	OnlyAmplicon
333	Holman, D. B., Gzyl, K. E., & Kommadath, A. (2023). The gut microbiome and resistome of conventionally vs. pasture-raised pigs. Microbial genomics, 9(7), mgen001061. https://doi.org/10.1099/mgen.0.001061	2023	Research	Metagenome	Yes	Bowtie2	Animal
334	Riber, L., Carstens, A. B., Dougherty, P. E., Roy, C., Willenbücher, K., Hille, F., Franz, C. M. A. P., & Hansen, L. H. (2023). Pheno- and Genotyping of Three Novel Bacteriophage Genera That Target a Wheat Phyllosphere Sphingomonas Genus. Microorganisms, 11(7), 1831. https://doi.org/10.3390/microorganisms11071831	2023	Research	Metagenome	Yes	Workbench	Plant
335	Ma, Y., Liu, X., Zhang, X., Yu, Y., Li, Y., Song, M., & Wang, J. (2023). Efficient Mining of Anticancer Peptides from Gut Metagenome. Advanced science (Weinheim, Baden-Wurttemberg, Germany), 10(25), e2300107. https://doi.org/10.1002/advs.202300107	2023	Research	Metagenome	Yes	SAMTools	Human
336	Yi, S., Zhang, C., Yin, P., Yu, L., Tian, F., Chen, W., & Zhai, Q. (2023). Compositional and functional features of the intestinal lactobacilli associated with different long-term diet types. Food & function, 14(14), 6570–6581. https://doi.org/10.1039/d3fo02182c	2023	Research	Metagenome	Yes	KneadData	Human
337	Shangpliang, H. N. J., & Tamang, J. P. (2023). Metagenome-assembled genomes for biomarkers of bio-functionalities in Laal dahi, an Indian ethnic fermented milk product. International journal of food microbiology, 402, 110300. https://doi.org/10.1016/j.ijfoodmicro.2023.110300	2023	Research	Metagenome	No
338	Gurbich, T. A., Almeida, A., Beracochea, M., Burdett, T., Burgin, J., Cochrane, G., Raj, S., Richardson, L., Rogers, A. B., Sakharova, E., Salazar, G. A., & Finn, R. D. (2023). MGnify Genomes: A Resource for Biome-specific Microbial Genome Catalogues. Journal of molecular biology, 435(14), 168016. https://doi.org/10.1016/j.jmb.2023.168016	2023	Research	Metagenome	Yes	NotSupply	Human
339	Lin, X., Qiao, B., Chang, R., Li, Y., Zheng, W., He, Z., & Tian, Y. (2023). Characterization of two keystone taxa, sulfur-oxidizing, and nitrate-reducing bacteria, by tracking their role transitions in the benzo[a]pyrene degradative microbiome. Microbiome, 11(1), 139. https://doi.org/10.1186/s40168-023-01583-1	2023	Research	Metagenome	No
340	Osei Sekyere, J., Oyenihi, A. B., Trama, J., & Adelson, M. E. (2023). Species-Specific Analysis of Bacterial Vaginosis-Associated Bacteria. Microbiology spectrum, 11(4), e0467622. https://doi.org/10.1128/spectrum.04676-22	2023	Review
341	Li, Y., Qin, T., Liang, Z., & Zheng, C. (2023). Oil Has a Higher Methanogenic Potential than Coal in an Oil-Bearing Coal Seam. ACS omega, 8(26), 23880–23888. https://doi.org/10.1021/acsomega.3c02303	2023	Research	Metagenome			Environment
342	Naz, S., Ali, Z., Minhas, A., Fatima, A., & Waseem, S. (2023). Generation of dysbiotic microbiota in cutaneous leishmaniasis and enhancement of skin inflammation. Microbial pathogenesis, 181, 106202. https://doi.org/10.1016/j.micpath.2023.106202	2023	Research	OnlyAmplicon
343	Wu, F., Ding, X., Zhang, Y., Gu, J. D., Liu, X., Guo, Q., Li, J., & Feng, H. (2023). Metagenomic and metaproteomic insights into the microbiome and the key geobiochemical potentials on the sandstone of rock-hewn Beishiku Temple in Northwest China. The Science of the total environment, 893, 164616. https://doi.org/10.1016/j.scitotenv.2023.164616	2023	Research	Metagenome	No
344	Sannino, C., Qi, W., Rüthi, J., Stierli, B., & Frey, B. (2023). Distinct taxonomic and functional profiles of high Arctic and alpine permafrost-affected soil microbiomes. Environmental microbiome, 18(1), 54. https://doi.org/10.1186/s40793-023-00509-6	2023	Research	Metagenome			Environment
345	Zhang, L., Wang, F., Jia, L., Yan, H., Gao, L., Tian, Y., Su, X., Zhang, X., Lv, C., Ma, Z., Xue, Y., Lin, Q., & Wang, K. (2023). Edwardsiella piscicida infection reshapes the intestinal microbiome and metabolome of big-belly seahorses: mechanistic insights of synergistic actions of virulence factors. Frontiers in immunology, 14, 1135588. https://doi.org/10.3389/fimmu.2023.1135588	2023	Research	Metagenome	Yes	Bowtie2	Animal
346	López, J. L., Fourie, A., Poppeliers, S. W. M., Pappas, N., Sánchez-Gil, J. J., de Jonge, R., & Dutilh, B. E. (2023). Growth rate is a dominant factor predicting the rhizosphere effect. The ISME journal, 17(9), 1396–1405. https://doi.org/10.1038/s41396-023-01453-6	2023	Research	Metagenome	No
347	Takihara, H., & Okuda, S. (2023). Glycan-related genes in human gut microbiota exhibit differential distribution and diversity in carbohydrate degradation and glycan synthesis. Frontiers in molecular biosciences, 10, 1137303. https://doi.org/10.3389/fmolb.2023.1137303	2023	Research	Metagenome	Yes	BWA	Human
348	Riley, R., Bowers, R. M., Camargo, A. P., Campbell, A., Egan, R., Eloe-Fadrosh, E. A., Foster, B., Hofmeyr, S., Huntemann, M., Kellom, M., Kimbrel, J. A., Oliker, L., Yelick, K., Pett-Ridge, J., Salamov, A., Varghese, N. J., & Clum, A. (2023). Terabase-Scale Coassembly of a Tropical Soil Microbiome. Microbiology spectrum, 11(4), e0020023. https://doi.org/10.1128/spectrum.00200-23	2023	Research	Metagenome	No
349	Shih, C. Y., Chen, S. Y., Hsu, C. R., Chin, C. H., Chiu, W. C., Chang, M. H., Kang, L. K., Yang, C. H., Pai, T. W., Hu, C. H., Hsu, P. H., & Tzou, W. S. (2023). Distinctive microbial community and genome structure in coastal seawater from a human-made port and nearby offshore island in northern Taiwan facing the Northwestern Pacific Ocean. PloS one, 18(6), e0284022. https://doi.org/10.1371/journa…	2023	Research	Metagenome			Environment
350	Wu, X., Bei, S., Zhou, X., Luo, Y., He, Z., Song, C., Yuan, H., Pivato, B., Liesack, W., & Peng, J. (2023). Metagenomic insights into genetic factors driving bacterial niche differentiation between bulk and rhizosphere soils. The Science of the total environment, 891, 164221. https://doi.org/10.1016/j.scitotenv.2023.164221	2023	Research	Metagenome	Yes	MetaWRAP	Plant
351	Xing, X., Lyu, L., Yan, Z., Zhang, H., Li, T., Han, M., Li, Z., Zhang, F., Wang, Z., Wang, S., Hong, Y., & Hu, C. (2023). Self-purification of actual wastewater via microbial-synergy driving of catalyst-surface microelectronic field: A pilot-scale study. Journal of hazardous materials, 457, 131744. https://doi.org/10.1016/j.jhazmat.2023.131744	2023	Research	Metagenome	No
352	Wirth, R., Bagi, Z., Shetty, P., Szuhaj, M., Cheung, T. T. S., Kovács, K. L., & Maróti, G. (2023). Inter-kingdom interactions and stability of methanogens revealed by machine-learning guided multi-omics analysis of industrial-scale biogas plants. The ISME journal, 17(8), 1326–1339. https://doi.org/10.1038/s41396-023-01448-3	2023	Research	Metagenome	Yes	MetaWRAP	Plant
353	Liu, F., Li, R., Zhong, Y., Liu, X., Deng, W., Huang, X., Price, M., & Li, J. (2023). Age-related alterations in metabolome and microbiome provide insights in dietary transition in giant pandas. mSystems, 8(3), e0025223. https://doi.org/10.1128/msystems.00252-23	2023	Research	Metagenome	Yes	KneadData	Animal
354	Khatri, A., Thakur, A., Lepcha, A., Acharya, V., & Kumar, R. (2023). IHM-DB: a curated collection of metagenomics data from the Indian Himalayan Region, and automated pipeline for 16S rRNA amplicon-based analysis (AutoQii2). Database : the journal of biological databases and curation, 2023, baad039. https://doi.org/10.1093/database/baad039	2023	Method
355	Bull, K., Davies, G., Jenkins, T. P., & Peachey, L. (2024). The faecal microbiome of Exmoor ponies shows step-wise compositional changes with increasing levels of management by humans. Equine veterinary journal, 56(1), 159–170. https://doi.org/10.1111/evj.13961	2024	Research	OnlyAmplicon
356	Shao, Z., Shan, X., Jing, L., Wang, W., Li, W., Ren, Z., Zhang, B. N., & Huang, Y. (2023). Metagenome Investigation of Ocular Microbiota of Cataract Patients With and Without Type 2 Diabetes. Translational vision science & technology, 12(6), 1. https://doi.org/10.1167/tvst.12.6.1	2023	Research	Metagenome	Yes	Bowtie2	Human
357	Hadjidekova S, Parvanov D, Tihomirova T, et al. P-715 NGS-based metagenome analysis of endometrial microbiome in women with implantation failure after in vitro fertilization: results of a prospective cohort study[J]. Human Reproduction, 2023, 38(Supplement_1): dead093. 334.	2023	NotRevalent
358	Fairoz MFM, Green KT, Sajith KNM, Chamika WAS, Kularathna AMKN, Macherla S, Naliboff DS, Cobián-Güemes A, Wegley-Kelly L, Rohwer F. Microbiome of Sri Lankan Coral Reefs: An Indian Ocean Island Subjected to a Gradient of Natural and Anthropogenic Impacts. Oceans. 2023; 4(2):185-199. https://doi.org/10.3390/oceans4020013	2023	Research	Metagenome	No
359	Guiducci, L., Nicolini, G., & Forini, F. (2023). Dietary Patterns, Gut Microbiota Remodeling, and Cardiometabolic Disease. Metabolites, 13(6), 760. https://doi.org/10.3390/metabo13060760	2023	Review
360	Potgieter, M. G., Nel, A. J. M., Fortuin, S., Garnett, S., Wendoh, J. M., Tabb, D. L., Mulder, N. J., & Blackburn, J. M. (2023). MetaNovo: An open-source pipeline for probabilistic peptide discovery in complex metaproteomic datasets. PLoS computational biology, 19(6), e1011163. https://doi.org/10.1371/journal.pcbi.1011163	2023	Method
361	Kiselev, K.V., Nityagovsky, N.N. & Aleynova, O.A. A Method of DNA Extraction from Plants for Metagenomic Analysis Based on the Example of Grape Vitis amurensis Rupr.. Appl Biochem Microbiol 59, 361–367 (2023). https://doi.org/10.1134/S0003683823030110	2023	Research	Metagenome	Yes	NotSupply	Plant
362	Liu, Y., Daniel, S. G., Kim, H. E., Koo, H., Korostoff, J., Teles, F., Bittinger, K., & Hwang, G. (2023). Addition of cariogenic pathogens to complex oral microflora drives significant changes in biofilm compositions and functionalities. Microbiome, 11(1), 123. https://doi.org/10.1186/s40168-023-01561-7	2023	Research	Metagenome	No
363	Lu, D. C., Wang, F. Q., Amann, R. I., Teeling, H., & Du, Z. J. (2023). Epiphytic common core bacteria in the microbiomes of co-located green (Ulva), brown (Saccharina) and red (Grateloupia, Gelidium) macroalgae. Microbiome, 11(1), 126. https://doi.org/10.1186/s40168-023-01559-1	2023	Research	Metagenome	No
364	Kallassy, J., Gagnon, E., Rosenberg, D., Silbart, L. K., & McManus, S. A. (2023). Strains of Faecalibacterium prausnitzii and its extracts reduce blood glucose levels, percent HbA1c, and improve glucose tolerance without causing hypoglycemic side effects in diabetic and prediabetic mice. BMJ open diabetes research & care, 11(3), e003101. https://doi.org/10.1136/bmjdrc-2022-003101	2023	NotRevalent
365	Carrizales-Sánchez, A. K., Tamez-Rivera, O., García-Gamboa, R., García-Cayuela, T., Rodríguez-Gutiérrez, N. A., Elizondo-Montemayor, L., García-Rivas, G., Pacheco, A., Hernández-Brenes, C., & Senés-Guerrero, C. (2023). Gut microbial composition and functionality of school-age Mexican population with metabolic syndrome and type-2 diabetes mellitus using shotgun metagenomic sequencing. Frontiers in…	2023	Research	Metagenome	Yes	Bowtie2	Human
366	Hyams, Y., Rubin-Blum, M., Rosner, A., Brodsky, L., Rinkevich, Y., & Rinkevich, B. (2023). Physiological changes during torpor favor association with Endozoicomonas endosymbionts in the urochordate Botrylloides leachii. Frontiers in microbiology, 14, 1072053. https://doi.org/10.3389/fmicb.2023.1072053	2023	Research	OnlyAmplicon
367	Park, S., Zhang, T., & Kang, S. (2023). Fecal Microbiota Composition, Their Interactions, and Metagenome Function in US Adults with Type 2 Diabetes According to Enterotypes. International journal of molecular sciences, 24(11), 9533. https://doi.org/10.3390/ijms24119533	2023	Research	OnlyAmplicon
368	Favale, N., Farina, R., Carrieri, A., Simonelli, A., Severi, M., Sabbioni, S., Trombelli, L., & Scapoli, C. (2024). Functional profile of oral plaque microbiome: Further insight into the bidirectional relationship between type 2 diabetes and periodontitis. Molecular oral microbiology, 39(2), 62–79. https://doi.org/10.1111/omi.12418	2024	Research	Metagenome	Yes	BWA	Human
369	Ormaasen, I., Rudi, K., Diep, D. B., & Snipen, L. (2023). Metagenome-mining indicates an association between bacteriocin presence and strain diversity in the infant gut. BMC genomics, 24(1), 295. https://doi.org/10.1186/s12864-023-09388-0	2023	Research	Metagenome	No
370	Green, S. J., Torok, T., Allen, J. E., Eloe-Fadrosh, E., Jackson, S. A., Jiang, S. C., Levine, S. S., Levy, S., Schriml, L. M., Thomas, W. K., Wood, J. M., & Tighe, S. W. (2023). Metagenomic Methods for Addressing NASA's Planetary Protection Policy Requirements on Future Missions: A Workshop Report. Astrobiology, 23(8), 897–907. https://doi.org/10.1089/ast.2022.0044	2023	Review
371	Zhao, F., Yang, L., Zhang, T., Zhuang, D., Wu, Q., Yu, J., Tian, C., & Zhang, Z. (2023). Gut microbiome signatures of extreme environment adaption in Tibetan pig. NPJ biofilms and microbiomes, 9(1), 27. https://doi.org/10.1038/s41522-023-00395-3	2023	Research	Metagenome	Yes	BWA	Animal
372	Cai, Z., Li, P., Zhu, W., Wei, J., Lu, J., Song, X., Li, K., Li, S., & Li, M. (2023). Metagenomic analysis reveals gut plasmids as diagnosis markers for colorectal cancer. Frontiers in microbiology, 14, 1130446. https://doi.org/10.3389/fmicb.2023.1130446	2023	Research	Metagenome	Yes	Bowtie2	Human
373	Leleiwi, I., Rodriguez-Ramos, J., Shaffer, M., Sabag-Daigle, A., Kokkinias, K., Flynn, R. M., Daly, R. A., Kop, L. F. M., Solden, L. M., Ahmer, B. M. M., Borton, M. A., & Wrighton, K. C. (2023). Exposing new taxonomic variation with inflammation - a murine model-specific genome database for gut microbiome researchers. Microbiome, 11(1), 114. https://doi.org/10.1186/s40168-023-01529-7	2023	Research	Metagenome	Yes	BBDuk	Animal
374	Almosa, A.S., Lockwood, M.B. & Green, S.J. Effects of Spaceflight on the Human Gastrointestinal Tract Microbiome. J Indian Inst Sci 103, 761–769 (2023). https://doi.org/10.1007/s41745-023-00384-7	2023	Research	Metagenome	Yes	NotSupply	Human
375	Majeed, M., Nagabhushanam, K., Mundkur, L., Paulose, S., Divakar, H., Rao, S., & Arumugam, S. (2023). Probiotic modulation of gut microbiota by Bacillus coagulans MTCC 5856 in healthy subjects: A randomized, double-blind, placebo-control study. Medicine, 102(20), e33751. https://doi.org/10.1097/MD.0000000000033751	2023	Research	OnlyAmplicon
376	Xiong, X., Xu, J., Yan, X., Wu, S., Ma, J., Wang, Z., He, Q., Gong, J., & Rao, Y. (2023). Gut microbiome and serum metabolome analyses identify biomarkers associated with sexual maturity in quails. Poultry science, 102(7), 102762. https://doi.org/10.1016/j.psj.2023.102762	2023	Research	Metagenome	Yes	Bowtie2	Animal
377	Dutta, A., Connors, E., Trinh, R., Erazo, N., Dasarathy, S., Ducklow, H. W., Steinberg, D. K., Schofield, O. M., & Bowman, J. S. (2023). Depth drives the distribution of microbial ecological functions in the coastal western Antarctic Peninsula. Frontiers in microbiology, 14, 1168507. https://doi.org/10.3389/fmicb.2023.1168507	2023	Research	Metagenome			Environment
378	Walters, K. A., Mohan, G., Myers, K. S., Ingle, A. T., Donohue, T. J., & Noguera, D. R. (2023). A metagenome-level analysis of a microbial community fermenting ultra-filtered milk permeate. Frontiers in bioengineering and biotechnology, 11, 1173656. https://doi.org/10.3389/fbioe.2023.1173656	2023	Research	Metagenome			Environment
379	Babalola, O. O., Akanmu, A. O., & Fadiji, A. E. (2023). Dataset of shotgun metagenomic evaluation of lettuce (Lactuta sativa L.) rhizosphere microbiome. Data in brief, 48, 109214. https://doi.org/10.1016/j.dib.2023.109214	2023	Review
380	Li, X., Yi, Y., Wu, T., Chen, N., Gu, X., Xiang, L., Jiang, Z., Li, J., & Jin, H. (2023). Integrated microbiome and metabolome analysis reveals the interaction between intestinal flora and serum metabolites as potential biomarkers in hepatocellular carcinoma patients. Frontiers in cellular and infection microbiology, 13, 1170748. https://doi.org/10.3389/fcimb.2023.1170748	2023	Research	Metagenome	Yes	Bowtie2	Human
381	Gallet, A., Halary, S., Duval, C., Huet, H., Duperron, S., & Marie, B. (2023). Disruption of fish gut microbiota composition and holobiont's metabolome during a simulated Microcystis aeruginosa (Cyanobacteria) bloom. Microbiome, 11(1), 108. https://doi.org/10.1186/s40168-023-01558-2	2023	Research	OnlyAmplicon
382	Tomofuji, Y., Sonehara, K., Kishikawa, T., Maeda, Y., Ogawa, K., Kawabata, S., Nii, T., Okuno, T., Oguro-Igashira, E., Kinoshita, M., Takagaki, M., Yamamoto, K., Kurakawa, T., Yagita-Sakamaki, M., Hosokawa, A., Motooka, D., Matsumoto, Y., Matsuoka, H., Yoshimura, M., Ohshima, S., … Okada, Y. (2023). Reconstruction of the personal information from human genome reads in gut metagenome sequencing da…	2023	Research	Metagenome	Yes	Bowtie2	Human
383	Chau, K. D., Samad-Zada, F., Kelemen, E. P., & Rehan, S. M. (2023). Integrative population genetics and metagenomics reveals urbanization increases pathogen loads and decreases connectivity in a wild bee. Global change biology, 29(15), 4193–4211. https://doi.org/10.1111/gcb.16757	2023	Research	Metagenome	No
384	Velizarova, M., Yanachkova, V., Boneva, T., Giragosyan, S., Mihaleva, I., Andreeva-Gateva, P., … Dimova, I. (2023). Relationship between Vitamin D status and microbiome changes in Bulgarian patients with type 2 diabetes mellitus. Biotechnology & Biotechnological Equipment, 37(1). https://doi.org/10.1080/13102818.2023.2209662	2023	Research	OnlyAmplicon
385	Chen, Q., Zhang, X., Shi, W., Du, X., Ma, L., Wang, W., Tao, S., & Xiao, Y. (2023). Longitudinal Investigation of Enteric Virome Signatures from Parental-Generation to Offspring Pigs. Microbiology spectrum, 11(3), e0002323. https://doi.org/10.1128/spectrum.00023-23	2023	Research	Metagenome	Yes	Kraken2	Animal
386	Myers, K. S., Ingle, A. T., Walters, K. A., Fortney, N. W., Scarborough, M. J., Donohue, T. J., & Noguera, D. R. (2023). Comparison of metagenomes from fermentation of various agroindustrial residues suggests a common model of community organization. Frontiers in bioengineering and biotechnology, 11, 1197175. https://doi.org/10.3389/fbioe.2023.1197175	2023	Research	Metagenome			Environment
387	Tebele, S.M., Marks, R.A. & Farrant, J.M. Exploring the root-associated microbiome of the resurrection plant Myrothamnus flabellifolia. Plant Soil (2023). https://doi.org/10.1007/s11104-023-06019-1	2023	Research	OnlyAmplicon
388	Chen, B., Zhang, Z., Zhang, Q., Xu, N., Lu, T., Wang, T., Hong, W., Fu, Z., Penuelas, J., Gillings, M., & Qian, H. (2023). Antimicrobial Peptides in the Global Microbiome: Biosynthetic Genes and Resistance Determinants. Environmental science & technology, 57(20), 7698–7708. https://doi.org/10.1021/acs.est.3c01664	2023	Research	Metagenome	Yes	BWA	Human
389	Zhang, Y., Han, S., Xiao, X., Zheng, L., Chen, Y., Zhang, Z., Gao, X., Zhou, S., Yu, K., Huang, L., Fu, J., Hong, Y., Jiang, J., Qian, W., Yang, H., & Shen, J. (2023). Integration analysis of tumor metagenome and peripheral immunity data of diffuse large-B cell lymphoma. Frontiers in immunology, 14, 1146861. https://doi.org/10.3389/fimmu.2023.1146861	2023	Research	Metagenome	Yes	KneadData	Human
390	Drought attenuates plant responses to multiple rhizospheric pathogens: A study on a dry root rot-associated disease complex in chickpea fields	2023	Research	OnlyAmplicon
391	Huang, Y., Jiang, P., Liang, Z., Chen, R., Yue, Z., Xie, X., Guan, C., & Fang, X. (2023). Assembly and analytical validation of a metagenomic reference catalog of human gut microbiota based on co-barcoding sequencing. Frontiers in microbiology, 14, 1145315. https://doi.org/10.3389/fmicb.2023.1145315	2023	Research	Metagenome	Yes	Bowtie2	Human
392	Chaiyasut, C., Sivamaruthi, B. S., Lailerd, N., Sirilun, S., Thangaleela, S., Khongtan, S., Bharathi, M., Kesika, P., Saelee, M., Choeisoongnern, T., Fukngoen, P., Peerajan, S., & Sittiprapaporn, P. (2023). Influence of Bifidobacterium breve on the Glycaemic Control, Lipid Profile and Microbiome of Type 2 Diabetic Subjects: A Preliminary Randomized Clinical Trial. Pharmaceuticals (Basel, Switzerl…	2023	Research	OnlyAmplicon
393	Potential functional differentiation from microbial perspective under dryland-paddy conversion in black soils	2023	Research	Metagenome	No
394	Manghi, P., Blanco-Míguez, A., Manara, S., NabiNejad, A., Cumbo, F., Beghini, F., Armanini, F., Golzato, D., Huang, K. D., Thomas, A. M., Piccinno, G., Punčochář, M., Zolfo, M., Lesker, T. R., Bredon, M., Planchais, J., Glodt, J., Valles-Colomer, M., Koren, O., Pasolli, E., … Segata, N. (2023). MetaPhlAn 4 profiling of unknown species-level genome bins improves the characterization of diet-associ…	2023	Method
395	Kottuparambil, S., Ashok, A., Barozzi, A., Michoud, G., Cai, C., Daffonchio, D., Duarte, C. M., & Agusti, S. (2023). Tracking the early signals of crude oil in seawater and plankton after a major oil spill in the Red Sea. Environmental science and pollution research international, 30(26), 69150–69164. https://doi.org/10.1007/s11356-023-27111-0	2023	Research	Metagenome	No
396	Wen, T., Niu, G., Chen, T., Shen, Q., Yuan, J., & Liu, Y. X. (2023). The best practice for microbiome analysis using R. Protein & cell, 14(10), 713–725. https://doi.org/10.1093/procel/pwad024	2023	Method
397	Mannon P, Barnes S, Mannon R B. Tu1890 SOLID ORGAN TRANSPLANTATION CHANGES THE GUT MICROBIOME AND METAGENOME BUT THE METABOLOME IDENTIFIES METABOLIC SYNDROME POST TRANSPLANTATION[J]. Gastroenterology, 2023, 164(6): S-1153.	2023	NotAvailable
398	Xue, W., Peng, P., Wen, X., Meng, H., Qin, Y., Deng, T., Guo, S., Chen, T., Li, X., Liang, J., Zhang, F., Xie, Z., Jin, M., Liang, Q., & Wei, L. (2023). Metagenomic Sequencing Analysis Identifies Cross-Cohort Gut Microbial Signatures Associated With Age-Related Macular Degeneration. Investigative ophthalmology & visual science, 64(5), 11. https://doi.org/10.1167/iovs.64.5.11	2023	Research	Metagenome	Yes	KneadData	Human
399	Yang, C., Das, Q., Rehman, M. A., Yin, X., Shay, J., Gauthier, M., Lau, C. H., Ross, K., & Diarra, M. S. (2023). Microbiome of Ceca from Broiler Chicken Vaccinated or Not against Coccidiosis and Fed Berry Pomaces. Microorganisms, 11(5), 1184. https://doi.org/10.3390/microorganisms11051184	2023	Research	Metagenome	No
400	Soil microbiome dynamics associated with conversion of tropical forests to different rubber based land use management systems	2023	Research	Metagenome	Yes	NotSupply	Human
401	Wang, Z., Yuan, X., Zhu, Z., Pang, L., Ding, S., Li, X., Kang, Y., Hei, G., Zhang, L., Zhang, X., Wang, S., Jian, X., Li, Z., Zheng, C., Fan, X., Hu, S., Shi, Y., & Song, X. (2024). Multiomics Analyses Reveal Microbiome-Gut-Brain Crosstalk Centered on Aberrant Gamma-Aminobutyric Acid and Tryptophan Metabolism in Drug-Naïve Patients with First-Episode Schizophrenia. Schizophrenia bulletin, 50(1), …	2024	Research	Metagenome	Yes	Bowtie2	Human
402	Ding, J. Y. M., Ho, L. S., Ibrahim, J., Teh, C. K., & Goh, K. M. (2023). Impact of sterilization and chemical fertilizer on the microbiota of oil palm seedlings. Frontiers in microbiology, 14, 1091755. https://doi.org/10.3389/fmicb.2023.1091755	2023	Research	OnlyAmplicon
403	Bucher-Johannessen, C., Birkeland, E. E., Vinberg, E., Bemanian, V., Hoff, G., Berstad, P., & Rounge, T. B. (2023). Long-term follow-up of colorectal cancer screening attendees identifies differences in Phascolarctobacterium spp. using 16S rRNA and metagenome sequencing. Frontiers in oncology, 13, 1183039. https://doi.org/10.3389/fonc.2023.1183039	2023	Research	Metagenome	Yes	Bowtie2	Human
404	McGuire, P. M., Butkevich, N., Saksena, A. V., Walter, M. T., Shapleigh, J. P., & Reid, M. C. (2023). Oxic-anoxic cycling promotes coupling between complex carbon metabolism and denitrification in woodchip bioreactors. Environmental microbiology, 25(9), 1696–1712. https://doi.org/10.1111/1462-2920.16387	2023	Research	Metagenome	Yes	BBDuk	Plant
405	Jia, L., Wu, Y., Dong, Y., Chen, J., Chen, W. H., & Zhao, X. M. (2023). A survey on computational strategies for genome-resolved gut metagenomics. Briefings in bioinformatics, 24(3), bbad162. https://doi.org/10.1093/bib/bbad162	2023	Review
406	Peng Y, Chen R, Zhang Z, Jin R, Xie T, Liu X, Chai J, Howe S, Zhao J, Li Y, et al. Metagenomic and Meta-Transcriptomic Analysis Reveal the Colonization and Expression Profile of Probiotic Strains in Humans and Animals. Fermentation. 2023; 9(5):417. https://doi.org/10.3390/fermentation9050417	2023	Research	Metagenome	Yes	KneadData	Animal
407	Raza, S., Koh, Y., Yoon, S. S., Woo, S. Y., Ahn, K. S., Kim, H. L., & Kim, H. N. (2023). Identification of novel Carnobacterium maltaromaticum strains in bone marrow samples of patients with acute myeloid leukemia using a metagenomic binning approach. International microbiology : the official journal of the Spanish Society for Microbiology, 26(4), 1033–1040. https://doi.org/10.1007/s10123-023-003…	2023	Research	Metagenome	Yes	BWA	Human
408	Ho, S. F. S., Wheeler, N. E., Millard, A. D., & van Schaik, W. (2023). Gauge your phage: benchmarking of bacteriophage identification tools in metagenomic sequencing data. Microbiome, 11(1), 84. https://doi.org/10.1186/s40168-023-01533-x	2023	Method
409	Oosterlinck, B., Ceuleers, H., Arras, W., De Man, J. G., Geboes, K., De Schepper, H., Peeters, M., Lebeer, S., Skieceviciene, J., Hold, G. L., Kupcinskas, J., Link, A., De Winter, B. Y., & Smet, A. (2023). Mucin-microbiome signatures shape the tumor microenvironment in gastric cancer. Microbiome, 11(1), 86. https://doi.org/10.1186/s40168-023-01534-w	2023	Research	OnlyAmplicon
410	Ďásková, N., Modos, I., Krbcová, M., Kuzma, M., Pelantová, H., Hradecký, J., Heczková, M., Bratová, M., Videňská, P., Šplíchalová, P., Králová, M., Heniková, M., Potočková, J., Ouřadová, A., Landberg, R., Kühn, T., Cahová, M., & Gojda, J. (2023). Multi-omics signatures in new-onset diabetes predict metabolic response to dietary inulin: findings from an observational study followed by an intervent…	2023	Research	OnlyAmplicon
411	Gola, U., Kour, S., Kaur, T., Perveen, K., Bukhari, N. A., Alsulami, J. A., Maithani, D., Dasila, H., Singh, M., & Suyal, D. C. (2023). Prokaryotic diversity and community structure in the rhizosphere of Lantana weed (Lantana camara L.). Frontiers in plant science, 14, 1174859. https://doi.org/10.3389/fpls.2023.1174859	2023	Research	Metagenome	No
412	Babalola, O. O., Olowe, O. M., & Ayangbenro, A. S. (2023). Shotgun metagenomics dataset of Striga hermonthica-infested maize (Zea mays L.) rhizospheric soil microbiome. Data in brief, 48, 109132. https://doi.org/10.1016/j.dib.2023.109132	2023	Method
413	Watson, A. R., Füssel, J., Veseli, I., DeLongchamp, J. Z., Silva, M., Trigodet, F., Lolans, K., Shaiber, A., Fogarty, E., Runde, J. M., Quince, C., Yu, M. K., Söylev, A., Morrison, H. G., Lee, S. T. M., Kao, D., Rubin, D. T., Jabri, B., Louie, T., & Eren, A. M. (2023). Metabolic independence drives gut microbial colonization and resilience in health and disease. Genome biology, 24(1), 78. https:/…	2023	Research	Metagenome	Yes	Kraken2	Human
414	Sánchez-Reyes, A., Gaytán, I., Pulido-García, J., Burelo, M., Vargas-Suárez, M., Cruz-Gómez, M. J., & Loza-Tavera, H. (2023). Genetic basis for the biodegradation of a polyether-polyurethane-acrylic copolymer by a landfill microbial community inferred by metagenomic deconvolution analysis. The Science of the total environment, 881, 163367. https://doi.org/10.1016/j.scitotenv.2023.163367	2023	Research	Metagenome			Environment
415	Guajardo-Leiva, S., Berríos-Farías, V., Bermúdez, F. G., & Castro-Nallar, E. (2023). Fecal Metagenomes and Metagenome-Assembled Genomes from the South American Sea Lion (Otaria flavescens) from the Comau Fjord (42°S), Patagonia. Microbiology resource announcements, 12(5), e0018323. https://doi.org/10.1128/mra.00183-23	2023	Review
416	Qu, A., Duan, B., Wang, Y., Cui, Z., Zhang, N., & Wu, D. (2023). Children with autism show differences in the gut DNA virome compared to non-autistic children: a case control study. BMC pediatrics, 23(1), 174. https://doi.org/10.1186/s12887-023-03981-8	2023	Research	Metagenome	Yes	BWA	Human
417	Nagar, S., Bharti, M., & Negi, R. K. (2023). Genome-resolved metagenomics revealed metal-resistance, geochemical cycles in a Himalayan hot spring. Applied microbiology and biotechnology, 107(10), 3273–3289. https://doi.org/10.1007/s00253-023-12503-6	2023	Research	Metagenome	No
418	Morgan, S. J., & Chaston, J. M. (2023). Flagellar Genes Are Associated with the Colonization Persistence Phenotype of the Drosophila melanogaster Microbiota. Microbiology spectrum, 11(3), e0458522. https://doi.org/10.1128/spectrum.04585-22	2023	NotRevalent
419	Wang, H., Min, C., Xia, F., Xia, Y., Tang, M., Li, J., Hu, Y., & Zou, M. (2023). Metagenomic analysis reveals the short-term influences on conjugation of blaNDM-1 and microbiome in hospital wastewater by silver nanoparticles at environmental-related concentration. Environmental research, 228, 115866. https://doi.org/10.1016/j.envres.2023.115866	2023	Research	Metagenome			Environment
420	Ma, T., Yang, N., Xie, Y., Li, Y., Xiao, Q., Li, Q., Jin, H., Zheng, L., Sun, Z., Zuo, K., Kwok, L. Y., Zhang, H., Lu, N., & Liu, W. (2023). Effect of the probiotic strain, Lactiplantibacillus plantarum P9, on chronic constipation: A randomized, double-blind, placebo-controlled study. Pharmacological research, 191, 106755. https://doi.org/10.1016/j.phrs.2023.106755	2023	Research	Metagenome	Yes	BWA	Human
421	Yang, P., Zhu, X., & Ning, K. (2023). Microbiome-based enrichment pattern mining has enabled a deeper understanding of the biome-species-function relationship. Communications biology, 6(1), 391. https://doi.org/10.1038/s42003-023-04753-x	2023	Research	Metagenome	No
422	Bazant, W., Blevins, A. S., Crouch, K., & Beiting, D. P. (2023). Improved eukaryotic detection compatible with large-scale automated analysis of metagenomes. Microbiome, 11(1), 72. https://doi.org/10.1186/s40168-023-01505-1	2023	Method
423	Hu, X., Xia, K., Dai, M., Han, X., Yuan, P., Liu, J., Liu, S., Jia, F., Chen, J., Jiang, F., Yu, J., Yang, H., Wang, J., Xu, X., Jin, X., Kristiansen, K., Xiao, L., Chen, W., Han, M., & Duan, S. (2023). Intermittent fasting modulates the intestinal microbiota and improves obesity and host energy metabolism. NPJ biofilms and microbiomes, 9(1), 19. https://doi.org/10.1038/s41522-023-00386-4	2023	Research	Metagenome	Yes	MetaWRAP	Human
424	Montero, I., Barrientos, D., Hidalgo-Cantabrana, C., & Martínez-Álvarez, N. (2023). GutAlive® enables DNA-based microbiome analysis without disrupting the original composition and diversity. Frontiers in microbiology, 14, 1118291. https://doi.org/10.3389/fmicb.2023.1118291	2023	Research	Metagenome	Yes	KneadData	Human
425	Zimmerman, S., Tierney, B. T., Patel, C. J., & Kostic, A. D. (2023). Quantifying Shared and Unique Gene Content across 17 Microbial Ecosystems. mSystems, 8(2), e0011823. https://doi.org/10.1128/msystems.00118-23	2023	Research	Metagenome			Environment
426	Gao, G., Shen, S., Zhang, T., Zhang, J., Huang, S., Sun, Z., & Zhang, H. (2023). Lacticaseibacillus rhamnosus Probio-M9 enhanced the antitumor response to anti-PD-1 therapy by modulating intestinal metabolites. EBioMedicine, 91, 104533. https://doi.org/10.1016/j.ebiom.2023.104533	2023	Research	Metagenome	No
427	Thompson, C. C., Tschoeke, D., Coutinho, F. H., Leomil, L., Garcia, G. D., Otsuki, K., Turcq, B. J., Moreira, L. S., Turcq, P. F. M., Cordeiro, R. C., Asp, N. E., & Thompson, F. L. (2023). Diversity of Microbiomes Across a 13,000-Year-Old Amazon Sediment. Microbial ecology, 86(3), 2202–2209. https://doi.org/10.1007/s00248-023-02202-0	2023	Research	Metagenome	No
428	Rasmussen, J. A., & Chua, P. Y. S. (2023). Genome-resolving metagenomics reveals wild western capercaillies (Tetrao urogallus) as avian hosts for antibiotic-resistance bacteria and their interactions with the gut-virome community. Microbiological research, 271, 127372. https://doi.org/10.1016/j.micres.2023.127372	2023	Research	Metagenome	Yes	BWA	Animal
429	Maranga, M., Szczerbiak, P., Bezshapkin, V., Gligorijevic, V., Chandler, C., Bonneau, R., Xavier, R. J., Vatanen, T., & Kosciolek, T. (2023). Comprehensive Functional Annotation of Metagenomes and Microbial Genomes Using a Deep Learning-Based Method. mSystems, 8(2), e0117822. https://doi.org/10.1128/msystems.01178-22	2023	Method
430	Microbial community diversity and structure in the cecum of laying hens with and without mannan-rich fraction supplementation	2023	Research	Metagenome	No
431	Tsuchida, S., Ueda, A., Kakooza, S., Okubo, T., Wampande, E. M., Yamada, T., & Ushida, K. (2023). The fecal microbiomes analysis of Marabou storks (Leptoptilos crumenifer) reveals their acclimatization to the feeding environment in the Kampala urban areas, Uganda. The Journal of veterinary medical science, 85(4), 450–458. https://doi.org/10.1292/jvms.22-0580	2023	Research	OnlyAmplicon
432	Mannan, A., Hoque, M. N., Noyon, S. H., Mehedi, H. M. H., Foysal, M. J., Salauddin, A., Islam, S. M. R., Sharmen, F., Tanni, A. A., Siddiki, A. Z., Tay, A., Siddique, M. M., Rahman, M. S., Galib, S. M., & Akter, F. (2023). SARS-CoV-2 infection alters the gut microbiome in diabetes patients: A cross-sectional study from Bangladesh. Journal of medical virology, 95(4), e28691. https://doi.org/10.100…	2023	Research	OnlyAmplicon
433	Schultz, C. R., Johnson, M., & Wallace, J. G. (2023). Effects of Inbreeding on Microbial Community Diversity of Zea mays. Microorganisms, 11(4), 879. https://doi.org/10.3390/microorganisms11040879	2023	Research	OnlyAmplicon
434	Jin, J., Zhang, C., Ren, X., Tai, B., & Xing, F. (2023). Metagenome Analysis Identifies Microbial Shifts upon Deoxynivalenol Exposure and Post-Exposure Recovery in the Mouse Gut. Toxins, 15(4), 243. https://doi.org/10.3390/toxins15040243	2023	Research	Metagenome	Yes	Bowtie2	Animal
435	Wang, Z., Li, J., Ma, L., Liu, X., Wei, H., Xiao, Y., & Tao, S. (2023). Metagenomic Sequencing Identified Specific Bacteriophage Signature Discriminating between Healthy and Diarrheal Neonatal Piglets. Nutrients, 15(7), 1616. https://doi.org/10.3390/nu15071616	2023	Research	Metagenome	Yes	BWA	Animal
436	Kimeklis, A. K., Gladkov, G. V., Orlova, O. V., Afonin, A. M., Gribchenko, E. S., Aksenova, T. S., Kichko, A. A., Pinaev, A. G., & Andronov, E. E. (2023). The Succession of the Cellulolytic Microbial Community from the Soil during Oat Straw Decomposition. International journal of molecular sciences, 24(7), 6342. https://doi.org/10.3390/ijms24076342	2023	Research	3rdMetagenome
437	Honap, T. P., Monroe, C. R., Johnson, S. J., Jacobson, D. K., Abin, C. A., Austin, R. M., Sandberg, P., Levine, M., Sankaranarayanan, K., & Lewis, C. M., Jr (2023). Oral metagenomes from Native American Ancestors reveal distinct microbial lineages in the pre-contact era. American journal of biological anthropology, 182(4), 542–556. https://doi.org/10.1002/ajpa.24735	2023	Research	Metagenome	Yes	Bowtie2	Human
438	Nie, S., Jing, Z., Wang, J., Deng, Y., Zhang, Y., Ye, Z., & Ge, Y. (2023). The link between increased Desulfovibrio and disease severity in Parkinson's disease. Applied microbiology and biotechnology, 107(9), 3033–3045. https://doi.org/10.1007/s00253-023-12489-1	2023	Research	Metagenome	Yes	MetaWRAP	Human
439	Li, C., Zhang, Y., Yan, Q., Guo, R., Chen, C., Li, S., Zhang, Y., Meng, J., Ma, J., You, W., Wu, Z., & Sun, W. (2023). Alterations in the gut virome in patients with ankylosing spondylitis. Frontiers in immunology, 14, 1154380. https://doi.org/10.3389/fimmu.2023.1154380	2023	Research	Metagenome	Yes	Bowtie2	Human
440	Nelkner, J., Huang, L., Lin, T. W., Schulz, A., Osterholz, B., Henke, C., Blom, J., Pühler, A., Sczyrba, A., & Schlüter, A. (2023). Abundance, classification and genetic potential of Thaumarchaeota in metagenomes of European agricultural soils: a meta-analysis. Environmental microbiome, 18(1), 26. https://doi.org/10.1186/s40793-023-00479-9	2023	Research	Metagenome	No
441	Herviou, P., Balvay, A., Bellet, D., Bobet, S., Maudet, C., Staub, J., Alric, M., Leblond-Bourget, N., Delorme, C., Rabot, S., Denis, S., & Payot, S. (2023). Transfer of the Integrative and Conjugative Element ICESt3 of Streptococcus thermophilus in Physiological Conditions Mimicking the Human Digestive Ecosystem. Microbiology spectrum, 11(3), e0466722. https://doi.org/10.1128/spectrum.04667-22	2023	NotRevalent
442	Shay, J. A., Haniford, L. S. E., Cooper, A., Carrillo, C. D., Blais, B. W., & Lau, C. H. (2023). Exploiting a targeted resistome sequencing approach in assessing antimicrobial resistance in retail foods. Environmental microbiome, 18(1), 25. https://doi.org/10.1186/s40793-023-00482-0	2023	Research	Metagenome			Food
443	Ordinola-Zapata, R., Costalonga, M., Dietz, M., Lima, B. P., & Staley, C. (2023). The root canal microbiome diversity and function. A whole-metagenome shotgun analysis. International endodontic journal, 10.1111/iej.13911. Advance online publication. https://doi.org/10.1111/iej.13911	2023	Research	Metagenome	Yes	KneadData	Plant
444	Greses, S., De Bernardini, N., Treu, L., Campanaro, S., & González-Fernández, C. (2023). Genome-centric metagenomics revealed the effect of pH on the microbiome involved in short-chain fatty acids and ethanol production. Bioresource technology, 377, 128920. https://doi.org/10.1016/j.biortech.2023.128920	2023	Research	Metagenome	Yes	Bowtie2	Plant
445	Riveros Escalona, M. A., Poloni, J. F., Krause, M. J., & Dorn, M. (2023). Meta-analyses of host metagenomes from colorectal cancer patients reveal strong relationship between colorectal cancer-associated species. Molecular omics, 19(5), 429–444. https://doi.org/10.1039/d3mo00021d	2023	Research	Metagenome	Yes	Bowtie2	Human
446	Zhang, S., Li, S., Huang, J., Ding, X., Qiu, Y., Luo, X., Meng, J., Hu, Y., Zhou, H., Fan, H., Cao, Y., Gao, F., Xue, Y., & Zou, M. (2023). Gram-Negative Bacteria and Lipopolysaccharides as Risk Factors for the Occurrence of Diabetic Foot. The Journal of clinical endocrinology and metabolism, 108(10), 2604–2614. https://doi.org/10.1210/clinem/dgad178	2023	Research	Metagenome	No
447	Carter, K. A., Fodor, A. A., Balkus, J. E., Zhang, A., Serrano, M. G., Buck, G. A., Engel, S. M., Wu, M. C., & Sun, S. (2023). Vaginal Microbiome Metagenome Inference Accuracy: Differential Measurement Error according to Community Composition. mSystems, 8(2), e0100322. https://doi.org/10.1128/msystems.01003-22	2023	Research	OnlyAmplicon
448	Etienne-Mesmin, L., Meslier, V., Uriot, O., Fournier, E., Deschamps, C., Denis, S., David, A., Jegou, S., Morabito, C., Quinquis, B., Thirion, F., Plaza Oñate, F., Le Chatelier, E., Ehrlich, S. D., Blanquet-Diot, S., & Almeida, M. (2023). In Vitro Modelling of Oral Microbial Invasion in the Human Colon. Microbiology spectrum, 11(2), e0434422. Advance online publication. https://doi.org/10.1128/sp…	2023	Research	Metagenome	Yes	Bowtie2	Human
449	Lin, X., Hu, T., Chen, J., Liang, H., Zhou, J., Wu, Z., Ye, C., Jin, X., Xu, X., Zhang, W., Jing, X., Yang, T., Wang, J., Yang, H., Kristiansen, K., Xiao, L., & Zou, Y. (2023). The genomic landscape of reference genomes of cultivated human gut bacteria. Nature communications, 14(1), 1663. https://doi.org/10.1038/s41467-023-37396-x	2023	Research	Metagenome	Yes	Kraken2	Human
450	Reinoso-Peláez, E. L., Saura, M., González-Recio, Ó., González, C., Fernández, A., Peiro-Pastor, R., López-García, A., Saborío-Montero, A., Calvo, J. H., Ramón, M., & Serrano, M. (2023). Impact of oestrus synchronization devices on ewes vaginal microbiota and artificial insemination outcome. Frontiers in microbiology, 14, 1063807. https://doi.org/10.3389/fmicb.2023.1063807	2023	Research	3rdMetagenome
451	Jia, L., Huang, S., Sun, B., Shang, Y., & Zhu, C. (2023). Pharmacomicrobiomics and type 2 diabetes mellitus: A novel perspective towards possible treatment. Frontiers in endocrinology, 14, 1149256. https://doi.org/10.3389/fendo.2023.1149256	2023	Review
452	Goswami, A., Adkins-Jablonsky, S. J., Barreto Filho, M. M., Shilling, M. D., Dawson, A., Heiser, S., O'Connor, A., Walker, M., Roberts, Q., & Morris, J. J. (2023). Heavy Metal Pollution Impacts Soil Bacterial Community Structure and Antimicrobial Resistance at the Birmingham 35th Avenue Superfund Site. Microbiology spectrum, 11(2), e0242622. Advance online publication. https://doi.org/10.1128/spe…	2023	Research	OnlyAmplicon
453	Chu, Y., Meng, Q., Yu, J., Zhang, J., Chen, J., & Kang, Y. (2023). Strain-Level Dynamics Reveal Regulatory Roles in Atopic Eczema by Gut Bacterial Phages. Microbiology spectrum, 11(2), e0455122. Advance online publication. https://doi.org/10.1128/spectrum.04551-22	2023	Research	Metagenome	Yes	KneadData	Human
454	Volmer, J. G., Soo, R. M., Evans, P. N., Hoedt, E. C., Astorga Alsina, A. L., Woodcroft, B. J., Tyson, G. W., Hugenholtz, P., & Morrison, M. (2023). Isolation and characterisation of novel Methanocorpusculum species indicates the genus is ancestrally host-associated. BMC biology, 21(1), 59. https://doi.org/10.1186/s12915-023-01524-2	2023	Research	Metagenome	No
455	Graham, E. H., Tom, W. A., Neujahr, A. C., Adamowicz, M. S., Clarke, J. L., Herr, J. R., & Fernando, S. C. (2023). The persistence and stabilization of auxiliary genes in the human skin virome. Virology journal, 20(1), 49. https://doi.org/10.1186/s12985-023-02012-3	2023	Research	Metagenome	Yes	BBMap	Human
456	Kharofa, J., Haslam, D., Wilkinson, R., Weiss, A., Patel, S., Wang, K., Esslinger, H., Olowokure, O., Sohal, D., Wilson, G., Ahmad, S., & Apewokin, S. (2023). Analysis of the fecal metagenome in long-term survivors of pancreas cancer. Cancer, 129(13), 1986–1994. https://doi.org/10.1002/cncr.34748	2023	Research	Metagenome	Yes	Kraken2	Human
457	Rahman, T., Sarwar, P. F., Potter, C., Comstock, S. S., & Klepac-Ceraj, V. (2023). Role of human milk oligosaccharide metabolizing bacteria in the development of atopic dermatitis/eczema. Frontiers in pediatrics, 11, 1090048. https://doi.org/10.3389/fped.2023.1090048	2023	Review
458	Li, J., Huang, T., Zhang, M., Tong, X., Chen, J., Zhang, Z., Huang, F., Ai, H., & Huang, L. (2023). Metagenomic sequencing reveals swine lung microbial communities and metagenome-assembled genomes associated with lung lesions-a pilot study. International microbiology : the official journal of the Spanish Society for Microbiology, 26(4), 893–906. https://doi.org/10.1007/s10123-023-00345-1	2023	Research	Metagenome	Yes	BWA	Animal
459	Balachandran, K. R. S., Sankara Subramanianan, S. H., Dhassiah, M. P., Rengarajan, A., Chandrasekaran, M., Rangamaran, V. R., & Gopal, D. (2023). Microbial community structure and exploration of bioremediation enzymes: functional metagenomics insight into Arabian Sea sediments. Molecular genetics and genomics : MGG, 298(3), 627–651. https://doi.org/10.1007/s00438-023-01995-6	2023	Research	3rdMetagenome
460	Li, Y., Jiang, X., Chen, J., Hu, Y., Bai, Y., Xu, W., He, L., Wang, Y., Chen, C., & Chen, J. (2023). Evaluation of the contribution of gut microbiome dysbiosis to cardiac surgery-associated acute kidney injury by comparative metagenome analysis. Frontiers in microbiology, 14, 1119959. https://doi.org/10.3389/fmicb.2023.1119959	2023	Research	Metagenome	Yes	Bowtie2	Human
461	Kuang, L., Li, T., Wang, B., Peng, J., Li, J., Li, P., & Jiang, J. (2023). Diseased-induced multifaceted variations in community assembly and functions of plant-associated microbiomes. Frontiers in microbiology, 14, 1141585. https://doi.org/10.3389/fmicb.2023.1141585	2023	Research	Metagenome	Yes	Bowtie2	Plant
462	Faist, H., Trognitz, F., Antonielli, L., Symanczik, S., White, P. J., & Sessitsch, A. (2023). Potato root-associated microbiomes adapt to combined water and nutrient limitation and have a plant genotype-specific role for plant stress mitigation. Environmental microbiome, 18(1), 18. https://doi.org/10.1186/s40793-023-00469-x	2023	Research	Metagenome	Yes	Kraken2	Plant
463	Bortoluzzi, C., Tamburini, I., & Geremia, J. (2023). Microbiome modulation, microbiome protein metabolism index, and growth performance of broilers supplemented with a precision biotic. Poultry science, 102(5), 102595. https://doi.org/10.1016/j.psj.2023.102595	2023	Research	Metagenome	Yes	BWA	Animal
464	Xiao, Y., Wang, H., Lan, Y., Zhong, C., Yan, G., Xu, Z., Lu, G., Chen, J., Wei, T., Wong, W. C., Kwan, Y. H., & Qian, P. Y. (2023). Changes in community structures and functions of the gut microbiomes of deep-sea cold seep mussels during in situ transplantation experiment. Animal microbiome, 5(1), 17. https://doi.org/10.1186/s42523-023-00238-8	2023	Research	Metagenome			Environment
465	Burks, D. J., Pusadkar, V., & Azad, R. K. (2023). POSMM: an efficient alignment-free metagenomic profiler that complements alignment-based profiling. Environmental microbiome, 18(1), 16. https://doi.org/10.1186/s40793-023-00476-y	2023	Method
466	Holm, J. B., Carter, K. A., Ravel, J., & Brotman, R. M. (2023). Lactobacillus iners and genital health: molecular clues to an enigmatic vaginal species. Current infectious disease reports, 25(4), 67–75. https://doi.org/10.1007/s11908-023-00798-5	2023	Review
467	Kim, J. E., Nam, H., Park, J. I., Cho, H., Lee, J., Kim, H. E., Kim, D. K., Joo, K. W., Kim, Y. S., Kim, B. S., Park, S., & Lee, H. (2023). Gut Microbial Genes and Metabolism for Methionine and Branched-Chain Amino Acids in Diabetic Nephropathy. Microbiology spectrum, 11(2), e0234422. Advance online publication. https://doi.org/10.1128/spectrum.02344-22	2023	Research	Metagenome	Yes	BBMap	Human
468	Zhang, Y., Cheng, S., Zou, H., Han, Z., Xie, T., Zhang, B., Dai, D., Yin, X., Liang, Y., Kou, Y., Tan, Y., Shen, L., & Peng, Z. (2023). Correlation of the gut microbiome and immune-related adverse events in gastrointestinal cancer patients treated with immune checkpoint inhibitors. Frontiers in cellular and infection microbiology, 13, 1099063. https://doi.org/10.3389/fcimb.2023.1099063	2023	Research	Metagenome	Yes	Bowtie2	Human
469	Lee, K., Raguideau, S., Sirén, K., Asnicar, F., Cumbo, F., Hildebrand, F., Segata, N., Cha, C. J., & Quince, C. (2023). Population-level impacts of antibiotic usage on the human gut microbiome. Nature communications, 14(1), 1191. https://doi.org/10.1038/s41467-023-36633-7	2023	Research	Metagenome	Yes	NotSupply	Human
470	Qin, J., Ji, B., Ma, Y., Liu, X., Wang, T., Liu, G., Li, B., Wang, G., & Gao, P. (2023). Diversity and potential function of pig gut DNA viruses. Heliyon, 9(3), e14020. https://doi.org/10.1016/j.heliyon.2023.e14020	2023	Research	Metagenome	Yes	BWA	Animal
471	Kerr, E. N., Papudeshi, B., Haggerty, M., Wild, N., Goodman, A. Z., Lima, L. F. O., Hesse, R. D., Skye, A., Mallawaarachchi, V., Johri, S., Parker, S., & Dinsdale, E. A. (2023). Stingray epidermal microbiomes are species-specific with local adaptations. Frontiers in microbiology, 14, 1031711. https://doi.org/10.3389/fmicb.2023.1031711	2023	Research	Metagenome	No
472	Zhang, L., Shen, H., Zhang, J., & Mao, S. (2023). Variety of rumen microbial populations involved in biohydrogenation related to individual milk fat percentage of dairy cows. Frontiers in veterinary science, 10, 1106834. https://doi.org/10.3389/fvets.2023.1106834	2023	Research	Metagenome	Yes	BWA	Animal
473	Moran-Ramos, S., Cerqueda-García, D., López-Contreras, B., Larrieta-Carrasco, E., Villamil-Ramírez, H., Molina-Cruz, S., Torres, N., Sánchez-Tapia, M., Hernández-Pando, R., Aguilar-Salinas, C., Villarreal-Molina, T., & Canizales-Quinteros, S. (2023). A metagenomic study identifies a Prevotella copri enriched microbial profile associated with non-alcoholic steatohepatitis in subjects with obesity.…	2023	Research	Metagenome	Yes	KneadData	Human
474	Carr, V. R., Pissis, S. P., Mullany, P., Shoaie, S., Gomez-Cabrero, D., & Moyes, D. L. (2023). Palidis: fast discovery of novel insertion sequences. Microbial genomics, 9(3), mgen000917. https://doi.org/10.1099/mgen.0.000917	2023	Research	Metagenome			Environment
475	Wright, R. J., Comeau, A. M., & Langille, M. G. I. (2023). From defaults to databases: parameter and database choice dramatically impact the performance of metagenomic taxonomic classification tools. Microbial genomics, 9(3), mgen000949. https://doi.org/10.1099/mgen.0.000949	2023	Method
476	Jamwal, V. L., Rather, I. A., Ahmed, S., Kumar, A., & Gandhi, S. G. (2023). Changing Rhizosphere Microbial Community and Metabolites with Developmental Stages of Coleus barbatus. Microorganisms, 11(3), 705. https://doi.org/10.3390/microorganisms11030705	2023	Research	OnlyAmplicon
477	Schweitzer M, Mari A, Roloff T, Künzli E, Heller S, Albertos Torres D, Meola M, Nogarth D, Laganenka L, Prampolini L, et al. ESBL Displace: A Protocol for an Observational Study to Identify Displacing Escherichia coli Strain Candidates from ESBL-Colonized Travel Returners Using Phenotypic, Genomic Sequencing and Metagenome Analysis. Microbiology Research. 2023; 14(1):177-189. https://doi.org/10.3…	2023	Research	OnlyAmplicon
478	Dogra, S. K., Dardinier, A., Mainardi, F., Siegwald, L., Bartova, S., Le Roy, C., & Chou, C. J. (2023). Application of Computational Data Modeling to a Large-Scale Population Cohort Assists the Discovery of Inositol as a Strain-Specific Substrate for Faecalibacterium prausnitzii. Nutrients, 15(6), 1311. https://doi.org/10.3390/nu15061311	2023	Research	OnlyAmplicon
479	Yang R, Guo Y, Zhang S, Hao Q, Duan C, Wang Y, Ji S, Yan H, Zhang Y, Liu Y. Effect of Dioscorea Opposite Waste Supplementation on Antioxidant Capacity, Immune Response and Rumen Microbiome in Weaned Lambs. Fermentation. 2023; 9(3):256. https://doi.org/10.3390/fermentation9030256	2023	Research	Metagenome	Yes	Bowtie2	Animal
480	Guo, Y., Yuan, W., Lyu, N., Pan, Y., Cao, X., Wang, Y., Han, Y., & Zhu, B. (2023). Association Studies on Gut and Lung Microbiomes in Patients with Lung Adenocarcinoma. Microorganisms, 11(3), 546. https://doi.org/10.3390/microorganisms11030546	2023	Research	Metagenome	Yes	KneadData	Human
481	Lauritano, C., Montuori, E., De Falco, G., & Carrella, S. (2023). In Silico Methodologies to Improve Antioxidants' Characterization from Marine Organisms. Antioxidants (Basel, Switzerland), 12(3), 710. https://doi.org/10.3390/antiox12030710	2023	Review
482	Rodríguez-Díaz, C., Martín-Reyes, F., Taminiau, B., Ho-Plágaro, A., Camargo, R., Fernandez-Garcia, F., Pinazo-Bandera, J., Toro-Ortiz, J. P., Gonzalo, M., López-Gómez, C., Rodríguez-Pacheco, F., Rodríguez de Los Ríos, D., Daube, G., Alcain-Martinez, G., & García-Fuentes, E. (2023). The Metagenomic Composition and Effects of Fecal-Microbe-Derived Extracellular Vesicles on Intestinal Permeability D…	2023	Research	OnlyAmplicon
483	Ren, Y., Hao, L., Liu, J., Wang, P., Ding, Q., Chen, C., & Song, Y. (2023). Alterations in the Gut Microbiota in Pregnant Women with Pregestational Type 2 Diabetes Mellitus. mSystems, 8(2), e0114622. https://doi.org/10.1128/msystems.01146-22	2023	Research	OnlyAmplicon
484	Hu, B., Wang, J., Li, Y., Ge, J., Pan, J., Li, G., He, Y., Zhong, H., Wang, B., Huang, Y., Han, S., Xing, Y., & He, H. (2023). Gut microbiota facilitates adaptation of the plateau zokor (Myospalax baileyi) to the plateau living environment. Frontiers in microbiology, 14, 1136845. https://doi.org/10.3389/fmicb.2023.1136845	2023	Research	Metagenome	No
485	MacDonald, T., Dunn, K. A., MacDonald, J., Langille, M. G. I., Van Limbergen, J. E., Bielawski, J. P., & Kulkarni, K. (2023). The gastrointestinal antibiotic resistome in pediatric leukemia and lymphoma patients. Frontiers in cellular and infection microbiology, 13, 1102501. https://doi.org/10.3389/fcimb.2023.1102501	2023	Research	Metagenome	Yes	Bowtie2	Human
486	Blanco-Míguez, A., Beghini, F., Cumbo, F., McIver, L. J., Thompson, K. N., Zolfo, M., Manghi, P., Dubois, L., Huang, K. D., Thomas, A. M., Nickols, W. A., Piccinno, G., Piperni, E., Punčochář, M., Valles-Colomer, M., Tett, A., Giordano, F., Davies, R., Wolf, J., Berry, S. E., … Segata, N. (2023). Extending and improving metagenomic taxonomic profiling with uncharacterized species using MetaPhlAn …	2023	Research	Metagenome			Environment
487	Zhao, J., Rodriguez, J., & Martens-Habbena, W. (2023). Fine-scale evaluation of two standard 16S rRNA gene amplicon primer pairs for analysis of total prokaryotes and archaeal nitrifiers in differently managed soils. Frontiers in microbiology, 14, 1140487. https://doi.org/10.3389/fmicb.2023.1140487	2023	Research	OnlyAmplicon
488	Howe, A., Stopnisek, N., Dooley, S. K., Yang, F., Grady, K. L., & Shade, A. (2023). Seasonal activities of the phyllosphere microbiome of perennial crops. Nature communications, 14(1), 1039. https://doi.org/10.1038/s41467-023-36515-y	2023	Research	Metagenome	Yes	Bowtie2	Plant
489	Klair, D., Dobhal, S., Ahmad, A., Hassan, Z. U., Uyeda, J., Silva, J., Wang, K. H., Kim, S., Alvarez, A. M., & Arif, M. (2023). Exploring taxonomic and functional microbiome of Hawaiian stream and spring irrigation water systems using Illumina and Oxford Nanopore sequencing platforms. Frontiers in microbiology, 14, 1039292. https://doi.org/10.3389/fmicb.2023.1039292	2023	Research	3rdMetagenome
490	Feng, X., Hua, R., Zhang, W., Liu, Y., Luo, C., Li, T., Chen, X., Zhu, H., Wang, Y., & Lu, Y. (2023). Comparison of the gut microbiome and resistome in captive African and Asian elephants on the same diet. Frontiers in veterinary science, 10, 986382. https://doi.org/10.3389/fvets.2023.986382	2023	Research	Metagenome	Yes	Bowtie2	Human
491	Yuzefpolskaya, M., Bohn, B., Ladanyi, A., Khoruts, A., Colombo, P. C., & Demmer, R. T. (2023). Oral and gut microbiome alterations in heart failure: Epidemiology, pathogenesis and response to advanced heart failure therapies. The Journal of heart and lung transplantation : the official publication of the International Society for Heart Transplantation, 42(3), 291–300. https://doi.org/10.1016/j.he…	2023	NotAvailable
492	Szóstak, N., Handschuh, L., Samelak-Czajka, A., Tomela, K., Schmidt, M., Pruss, Ł., Milanowska-Zabel, K., Kozlowski, P., & Philips, A. (2023). Host Factors Associated with Gut Mycobiome Structure. mSystems, 8(2), e0098622. https://doi.org/10.1128/msystems.00986-22	2023	Research	Metagenome	Yes	Kraken2	Human
493	Rastegar, K., Kelley, S. T., & Thackray, V. G. (2023). Metagenome-Assembled Genomes from Murine Fecal Microbiomes Dominated by Uncharacterized Bacteria. Microbiology resource announcements, 12(3), e0116222. https://doi.org/10.1128/mra.01162-22	2023	Review
494	Rüstemoğlu, M., Erkan, M. E., Cengiz, G., & Hajyzadeh, M. (2023). Bacterial metagenome profiling of hand-made herby cheese samples utilizing high-throughput sequencing to detect geographical indication and marketing potential. Heliyon, 9(2), e13334. https://doi.org/10.1016/j.heliyon.2023.e13334	2023	Research	Metagenome	No
495	Invited review: Novel methods and perspectives for modulating the rumen microbiome through selective breeding as a means to improve complex traits: Implications for methane emissions in cattle	2023	Review
496	Gómez-Acata, E. S., Teutli, C., Falcón, L. I., García-Maldonado, J. Q., Prieto-Davó, A., Yanez-Montalvo, A., Cadena, S., Chiappa-Carrara, X., & Herrera-Silveira, J. A. (2023). Sediment microbial community structure associated to different ecological types of mangroves in Celestún, a coastal lagoon in the Yucatan Peninsula, Mexico. PeerJ, 11, e14587. https://doi.org/10.7717/peerj.14587	2023	Research	OnlyAmplicon
497	Wei, T. S., Gao, Z. M., Gong, L., Li, Q. M., Zhou, Y. L., Chen, H. G., He, L. S., & Wang, Y. (2023). Genome-centric view of the microbiome in a new deep-sea glass sponge species Bathydorus sp. Frontiers in microbiology, 14, 1078171. https://doi.org/10.3389/fmicb.2023.1078171	2023	Research	Metagenome	No
498	Jin Xu, Yayu Wang, Yunzeng Zhang, Nadia Riera, Jinyun Li, Kelley J. Clark, Tao Jin, Hongyun Chen, Jiawen Wen, Wenbo Ma, Huan Liu, and Nian Wang. Host Genetic Traits Underlying the Composition and Assembly of the Citrus Microbiome. Phytobiomes Journal 2023 7:3, 401-411	2023	Research	Metagenome	Yes	Bowtie2	Plant
499	Microbiota shaping and bioburden monitoring of indoor antimicrobial surfaces	2023	Review
500	Sheng, S., Li, X., Zhao, S., Zheng, C., & Zhang, F. (2023). Effects of levodopa on gut bacterial antibiotic resistance in Parkinson's disease rat. Frontiers in aging neuroscience, 15, 1122712. https://doi.org/10.3389/fnagi.2023.1122712	2023	Research	Metagenome	Yes	Bowtie2	Animal
501	Guo, M., Wu, G., Tan, Y., Li, Y., Jin, X., Qi, W., Guo, X., Zhang, C., Zhu, Z., & Zhao, L. (2023). Guild-Level Microbiome Signature Associated with COVID-19 Severity and Prognosis. mBio, 14(1), e0351922. https://doi.org/10.1128/mbio.03519-22	2023	Research	Metagenome	Yes	Bowtie2	Human
502	Zhang, Z., Zhang, L., Zhang, G., Zhao, Z., Wang, H., & Ju, F. (2023). Deduplication Improves Cost-Efficiency and Yields of De Novo Assembly and Binning of Shotgun Metagenomes in Microbiome Research. Microbiology spectrum, 11(2), e0428222. Advance online publication. https://doi.org/10.1128/spectrum.04282-22	2023	Research	Metagenome	No
503	Graffius, S., Garzón, J. F. G., Zehl, M., Pjevac, P., Kirkegaard, R., Flieder, M., Loy, A., Rattei, T., Ostrovsky, A., & Zotchev, S. B. (2023). Secondary Metabolite Production Potential in a Microbiome of the Freshwater Sponge Spongilla lacustris. Microbiology spectrum, 11(2), e0435322. Advance online publication. https://doi.org/10.1128/spectrum.04353-22	2023	Research	3rdMetagenome
504	Parga, A., Muras, A., Otero-Casal, P., Arredondo, A., Soler-Ollé, A., Àlvarez, G., Alcaraz, L. D., Mira, A., Blanc, V., & Otero, A. (2023). The quorum quenching enzyme Aii20J modifies in vitro periodontal biofilm formation. Frontiers in cellular and infection microbiology, 13, 1118630. https://doi.org/10.3389/fcimb.2023.1118630	2023	Research	Metagenome	No
505	Wang, J., Lou, Y., Ma, D., Feng, K., Chen, C., Zhao, L., & Xing, D. (2023). Co-treatment with free nitrous acid and calcium peroxide regulates microbiome and metabolic functions of acidogenesis and methanogenesis in sludge anaerobic digestion. The Science of the total environment, 870, 161924. https://doi.org/10.1016/j.scitotenv.2023.161924	2023	Research	Metagenome	No
506	Liu, Yong-Xin, Lei Chen, Tengfei Ma, Xiaofang Li, Maosheng Zheng, Xin Zhou, Liang Chen, et al. 2023. “ EasyAmplicon: An Easy-To-Use, Open-source, Reproducible, and Community-Based Pipeline for Amplicon Data Analysis in Microbiome Research.” iMeta, 2, e83. https://doi.org/10.1002/imt2.83	2023	Method
507	Chang, D., Gupta, V. K., Hur, B., Cunningham, K. Y., & Sung, J. (2023). GMWI-webtool: a user-friendly browser application for assessing health through metagenomic gut microbiome profiling. Bioinformatics (Oxford, England), 39(2), btad061. https://doi.org/10.1093/bioinformatics/btad061	2023	Method
508	Verburgt, C. M., Dunn, K. A., Otley, A., Heyman, M. B., Verstraete, S., Sunseri, W., Sylvester, F., de Meij, T., Comeau, A., Langille, M., de Jonge, W. J., Benninga, M. A., & Van Limbergen, J. E. (2023). Personalised azithromycin+metronidazole (PAZAZ), in combination with standard induction therapy, to achieve a faecal microbiome community structure and metagenome changes associated with sustaine…	2023	Method
509	Magner, C., Jenkins, D., Koc, F., Tan, M. H., O'Toole, M., Boyle, J., Maguire, N., Duignan, S., Murphy, K., Ross, P., Stanton, C., & McMahon, C. J. (2023). Protocol for a prospective cohort study exploring the gut microbiota of infants with congenital heart disease undergoing cardiopulmonary bypass (the GuMiBear study). BMJ open, 13(3), e067016. https://doi.org/10.1136/bmjopen-2022-067016	2023	Method
510	Arsyadi, A., Guo, Y., Ebihara, A., Sakagami, N., Sakoda, M., Tago, K., Kamijo, T., Ohta, H., & Nishizawa, T. (2023). A Nitrate-Transforming Bacterial Community Dominates in the Miscanthus Rhizosphere on Nitrogen-Deficient Volcanic Deposits of Miyake-jima. Microorganisms, 11(2), 260. https://doi.org/10.3390/microorganisms11020260	2023	Research	Metagenome	No
511	Itzhari D, Ronen Z. The Emergence of Antibiotics Resistance Genes, Bacteria, and Micropollutants in Grey Wastewater. Applied Sciences. 2023; 13(4):2322. https://doi.org/10.3390/app13042322	2023	Review
512	Shao, Y., Wang, W., Hu, Y., & Gänzle, M. G. (2023). Characterization of the Glucan-Branching Enzyme GlgB Gene from Swine Intestinal Bacteria. Molecules (Basel, Switzerland), 28(4), 1881. https://doi.org/10.3390/molecules28041881	2023	NotRevalent
513	Becker, D., Popp, D., Bonk, F., Kleinsteuber, S., Harms, H., & Centler, F. (2023). Metagenomic Analysis of Anaerobic Microbial Communities Degrading Short-Chain Fatty Acids as Sole Carbon Sources. Microorganisms, 11(2), 420. https://doi.org/10.3390/microorganisms11020420	2023	Research	Metagenome			Environment
514	Shi, W., Tang, S., & Zhang, S. (2023). Microbiome of High-Rank Coal Reservoirs in the High-Production Areas of the Southern Qinshui Basin. Microorganisms, 11(2), 497. https://doi.org/10.3390/microorganisms11020497	2023	Research	Metagenome	No
515	Zhou, X., Ma, Y., Yang, C., Zhao, Z., Ding, Y., Zhang, Y., Wang, P., Zhao, L., Li, C., Su, Z., Wang, X., Ming, W., Zeng, L., & Kang, X. (2023). Rumen and Fecal Microbiota Characteristics of Qinchuan Cattle with Divergent Residual Feed Intake. Microorganisms, 11(2), 358. https://doi.org/10.3390/microorganisms11020358	2023	Research	Metagenome	Yes	Bowtie2	Animal
516	Lee, W., Kim, M. H., Park, J., Kim, Y. J., Kim, E., Heo, E. J., Kim, S. H., Kim, G., Shin, H., Kim, S. H., & Kim, H. Y. (2023). Seasonal Changes in the Microbial Communities on Lettuce (Lactuca sativa L.) in Chungcheong-do, South Korea. Journal of microbiology and biotechnology, 33(2), 219–227. https://doi.org/10.4014/jmb.2210.10001	2023	Research	OnlyAmplicon
517	Dubinsky, V., Dotan, I., & Gophna, U. (2023). Strains Colonizing Different Intestinal Sites within an Individual Are Derived from a Single Founder Population. mBio, 14(1), e0345622. https://doi.org/10.1128/mbio.03456-22	2023	Research	Metagenome	Yes	Bowtie2	Human
518	Pantoja-Feliciano, I. G., Karl, J. P., Perisin, M., Doherty, L. A., McClung, H. L., Armstrong, N. J., Renberg, R., Racicot, K., Branck, T., Arcidiacono, S., & Soares, J. W. (2023). In vitro gut microbiome response to carbohydrate supplementation is acutely affected by a sudden change in diet. BMC microbiology, 23(1), 32. https://doi.org/10.1186/s12866-023-02776-2	2023	Research	Metagenome	No
519	Investigating host-gut microbial relationship in Penaeus monodon upon exposure to Vibrio harveyi	2023	Research	OnlyAmplicon
520	Zhao, H., Lv, F., Liu, G., Pang, X., Han, X., & Wang, X. (2023). Effects of starters with different NDF/starch ratio on rumen fermentation parameters and rumen microorganisms in lambs. Frontiers in veterinary science, 10, 1064774. https://doi.org/10.3389/fvets.2023.1064774	2023	Research	Metagenome	Yes	Bowtie2	Animal
521	Schackart, K. E., 3rd, Graham, J. B., Ponsero, A. J., & Hurwitz, B. L. (2023). Evaluation of computational phage detection tools for metagenomic datasets. Frontiers in microbiology, 14, 1078760. https://doi.org/10.3389/fmicb.2023.1078760	2023	Research	Metagenome	Yes	Bowtie2	Human
522	Boktor, J. C., Sharon, G., Verhagen Metman, L. A., Hall, D. A., Engen, P. A., Zreloff, Z., Hakim, D. J., Bostick, J. W., Ousey, J., Lange, D., Humphrey, G., Ackermann, G., Carlin, M., Knight, R., Keshavarzian, A., & Mazmanian, S. K. (2023). Integrated Multi-Cohort Analysis of the Parkinson's Disease Gut Metagenome. Movement disorders : official journal of the Movement Disorder Society, 38(3), 399…	2023	Research	Metagenome	Yes	KneadData	Human
523	Tandon, K., Ricci, F., Costa, J., Medina, M., Kühl, M., Blackall, L. L., & Verbruggen, H. (2022). Genomic view of the diversity and functional role of archaea and bacteria in the skeleton of the reef-building corals Porites lutea and Isopora palifera. GigaScience, 12, giac127. https://doi.org/10.1093/gigascience/giac127	2023	Research	Metagenome			Environment
524	Lin, L., Lai, Z., Zhang, J., Zhu, W., & Mao, S. (2023). The gastrointestinal microbiome in dairy cattle is constrained by the deterministic driver of the region and the modified effect of diet. Microbiome, 11(1), 10. https://doi.org/10.1186/s40168-022-01453-2	2023	Research	Metagenome	Yes	BWA	Animal
525	Gaike, A. H., Kalamkar, S. D., Gajjar, V., Divate, U., Karandikar-Iyer, S., Goel, P., Shouche, Y. S., & Ghaskadbi, S. S. (2023). Effect of long-term oral glutathione supplementation on gut microbiome of type 2 diabetic individuals. FEMS microbiology letters, 370, fnad116. https://doi.org/10.1093/femsle/fnad116	2023	Research	OnlyAmplicon
526	Kulecka, M., Fraczek, B., Balabas, A., Czarnowski, P., Zeber-Lubecka, N., Zapala, B., Baginska, K., Glowienka, M., Szot, M., Skorko, M., Kluska, A., Piatkowska, M., Mikula, M., & Ostrowski, J. (2023). Characteristics of the gut microbiome in esports players compared with those in physical education students and professional athletes. Frontiers in nutrition, 9, 1092846. https://doi.org/10.3389/fnu…	2023	Research	Metagenome	Yes	KneadData	Human
527	Ji-Seon Ahn, Enkhchimeg Lkhagva, Sunjun Jung, Hyeon-Jin Kim, Hea-Jong Chung, Seong-Tshool Hong, "Fecal Microbiome Does Not Represent Whole Gut Microbiome", Cellular Microbiology, vol. 2023, Article ID 6868417, 14 pages, 2023. https://doi.org/10.1155/2023/6868417	2023	Research	OnlyAmplicon
528	Pirolo, M., Espinosa-Gongora, C., Alberdi, A., Eisenhofer, R., Soverini, M., Eriksen, E. Ø., Pedersen, K. S., & Guardabassi, L. (2023). Bacterial topography of the upper and lower respiratory tract in pigs. Animal microbiome, 5(1), 5. https://doi.org/10.1186/s42523-023-00226-y	2023	Research	Metagenome	Yes	Bowtie2	Animal
529	Gao, P., Fan, K., Zhang, G., Yin, X., Jia, C., & Tian, H. (2023). Coal-mining subsidence changed distribution of the microbiomes and their functional genes in a farmland. Journal of basic microbiology, 63(5), 542–557. https://doi.org/10.1002/jobm.202200582	2023	Research	Metagenome	No
530	Boutsika, A., Michailidis, M., Ganopoulou, M., Dalakouras, A., Skodra, C., Xanthopoulou, A., Stamatakis, G., Samiotaki, M., Tanou, G., Moysiadis, T., Angelis, L., Bazakos, C., Molassiotis, A., Nianiou-Obeidat, I., Mellidou, I., & Ganopoulos, I. (2023). A wide foodomics approach coupled with metagenomics elucidates the environmental signature of potatoes. iScience, 26(1), 105917. https://doi.org/1…	2023	Research	Metagenome	Yes	Bismark	Plant
531	Zhang, Z., Li, J., Jiang, S., Xu, M., Ma, T., Sun, Z., & Zhang, J. (2023). Lactobacillus fermentum HNU312 alleviated oxidative damage and behavioural abnormalities during brain development in early life induced by chronic lead exposure. Ecotoxicology and environmental safety, 251, 114543. https://doi.org/10.1016/j.ecoenv.2023.114543	2023	Research	3rdMetagenome
532	Li, C., Li, X., Guo, R., Ni, W., Liu, K., Liu, Z., Dai, J., Xu, Y., Abduriyim, S., Wu, Z., Zeng, Y., Lei, B., Zhang, Y., Wang, Y., Zeng, W., Zhang, Q., Chen, C., Qiao, J., Liu, C., & Hu, S. (2023). Expanded catalogue of metagenome-assembled genomes reveals resistome characteristics and athletic performance-associated microbes in horse. Microbiome, 11(1), 7. https://doi.org/10.1186/s40168-022-0144…	2023	Research	3rdMetagenome
533	Zysset-Burri, D. C., Morandi, S., Herzog, E. L., Berger, L. E., & Zinkernagel, M. S. (2023). The role of the gut microbiome in eye diseases. Progress in retinal and eye research, 92, 101117. https://doi.org/10.1016/j.preteyeres.2022.101117	2023	Review
534	Chen, C., Yan, Q., Yao, X., Li, S., Lv, Q., Wang, G., Zhong, Q., Tang, F., Liu, Z., Huang, Y., An, Y., Zhou, J., Zhang, Q., Zhang, A., Ullah, H., Zhang, Y., Liu, C., Zhu, D., Li, H., Sun, W., … Ma, W. (2023). Alterations of the gut virome in patients with systemic lupus erythematosus. Frontiers in immunology, 13, 1050895. https://doi.org/10.3389/fimmu.2022.1050895	2023	Research	Metagenome	Yes	Bowtie2	Human
535	Fu, J., Shan, J., Cui, Y., Yan, C., Wang, Q., Han, J., & Cao, G. (2023). Metabolic disorder and intestinal microflora dysbiosis in chronic inflammatory demyelinating polyradiculoneuropathy. Cell & bioscience, 13(1), 6. https://doi.org/10.1186/s13578-023-00956-1	2023	Research	Metagenome	No
536	Thippabhotla, S., Liu, B., Podgorny, A., Yooseph, S., Yang, Y., Zhang, J., & Zhong, C. (2023). Integrated de novo gene prediction and peptide assembly of metagenomic sequencing data. NAR genomics and bioinformatics, 5(1), lqad023. https://doi.org/10.1093/nargab/lqad023	2023	Method
537	Liu, X., Tong, X., Jie, Z., Zhu, J., Tian, L., Sun, Q., Ju, Y., Zou, L., Lu, H., Qiu, X., Li, Q., Liao, Y., Lian, H., Zuo, Y., Chen, X., Rao, W., Ren, Y., Wang, Y., Zi, J., Wang, R., … Zhang, T. (2022). Sex differences in the oral microbiome, host traits, and their causal relationships. iScience, 26(1), 105839. https://doi.org/10.1016/j.isci.2022.105839	2022	Research	Metagenome	Yes	Bowtie2	Human
538	Jiang, F., Li, Q., Wang, S., Shen, T., Wang, H., Wang, A., Xu, D., Yuan, L., Lei, L., Chen, R., Yang, B., Deng, Y., & Fan, W. (2023). Recovery of metagenome-assembled microbial genomes from a full-scale biogas plant of food waste by pacific biosciences high-fidelity sequencing. Frontiers in microbiology, 13, 1095497. https://doi.org/10.3389/fmicb.2022.1095497	2023	Research	3rdMetagenome
539	Saak, C. C., Pierce, E. C., Dinh, C. B., Portik, D., Hall, R., Ashby, M., & Dutton, R. J. (2023). Longitudinal, Multi-Platform Metagenomics Yields a High-Quality Genomic Catalog and Guides an In Vitro Model for Cheese Communities. mSystems, 8(1), e0070122. https://doi.org/10.1128/msystems.00701-22	2023	Research	3rdMetagenome
540	Jiang, J. Z., Fang, Y. F., Wei, H. Y., Zhu, P., Liu, M., Yuan, W. G., Yang, L. L., Guo, Y. X., Jin, T., Shi, M., Yao, T., Lu, J., Ye, L. T., Shi, S. K., Wang, M., Duan, M., & Zhang, D. C. (2023). A remarkably diverse and well-organized virus community in a filter-feeding oyster. Microbiome, 11(1), 2. https://doi.org/10.1186/s40168-022-01431-8	2023	Research	Metagenome	Yes	CheckV	Animal
541	Tang, L., Yan, L., Jia, H., Xiong, Y., Ma, X., Chu, H., Sun, Z., Wang, L., Shalitanati, M., Li, K., Hu, D., & Zhang, D. (2023). Gut microbial community structure and function of Przewalski's horses varied across reintroduced sites in China. Integrative zoology, 18(6), 1027–1040. https://doi.org/10.1111/1749-4877.12699	2023	Research	Metagenome	Yes	SOAP2	Animal
542	Han, M., Liao, W., Dong, Y., Bai, C., & Gai, Z. (2023). Lacticaseibacillus rhamnosus Hao9 exerts antidiabetic effects by regulating gut microbiome, glucagon metabolism, and insulin levels in type 2 diabetic mice. Frontiers in nutrition, 9, 1081778. https://doi.org/10.3389/fnut.2022.1081778	2023	Research	OnlyAmplicon
543	Distaso, M., Cea-Rama, I., Coscolín, C., Chernikova, T. N., Tran, H., Ferrer, M., Sanz-Aparicio, J., & Golyshin, P. N. (2023). The Mobility of the Cap Domain Is Essential for the Substrate Promiscuity of a Family IV Esterase from Sorghum Rhizosphere Microbiome. Applied and environmental microbiology, 89(1), e0180722. https://doi.org/10.1128/aem.01807-22	2023	Research	Metagenome	No
544	Hu, Y. H., Meyer, K., Lulla, A., Lewis, C. E., Carnethon, M. R., Schreiner, P. J., Sidney, S., Shikany, J. M., Meirelles, O., & Launer, L. J. (2023). Gut microbiome and stages of diabetes in middle-aged adults: CARDIA microbiome study. Nutrition & metabolism, 20(1), 3. https://doi.org/10.1186/s12986-022-00721-0	2023	Research	OnlyAmplicon
545	Joo, H., Eom, H., Cho, Y., Rho, M., & Song, W. J. (2023). Discovery and Characterization of Polymyxin-Resistance Genes pmrE and pmrF from Sediment and Seawater Microbiome. Microbiology spectrum, 11(1), e0273622. https://doi.org/10.1128/spectrum.02736-22	2023	NotRevalent
546	Joel, E. B., Lenka, J. L., Yakubu, B., Kutshik, R. J., Tukur, A., & Longdet, I. Y. (2023). Metagenome-Assembled Genome Sequence of Stenotrophomonas maltophilia Strain UJ_SKK_5.5, Obtained from the Gut Microbiome of a Macrotermes bellicosus Termite Collected from Hot, Arid Nigeria. Microbiology resource announcements, 12(1), e0106022. https://doi.org/10.1128/mra.01060-22	2023	Review
547	Semenkov, I. N., Shelyakin, P. V., Nikolaeva, D. D., Tutukina, M. N., Sharapova, A. V., Lednev, S. A., Sarana, Y. V., Gelfand, M. S., Krechetov, P. P., & Koroleva, T. V. (2022). Data on the temporal changes in soil properties and microbiome composition after a jet-fuel contamination during the pot and field experiments. Data in brief, 46, 108860. https://doi.org/10.1016/j.dib.2022.108860	2022	Research	OnlyAmplicon
548	Yang, Y., Liu, Z., Chen, X., Qin, F., & Zhou, W. (2023). Association between vaginal microbiomes and neonatal septicemia in pregnant women with preterm premature rupture of membranes based on metagenome sequencing. American journal of translational research, 15(7), 4544–4557.	2023	Research	Metagenome	Yes	KneadData	Human
549	Vázquez, L., Cabrera-Rubio, R., Tamames, J., Mayo, B., & Flórez, A. B. (2023). Assessment of short-read shotgun sequencing and microbiome analysis of faecal samples to discriminate between equol producers and non-producers. Beneficial microbes, 1–14. Advance online publication. https://doi.org/10.3920/BM2022.0027	2023	Research	Metagenome	Yes	BMTagger	Human
550	Nguyen, T. T., Bui, A. T. P., Le, N. T. H., Vo, H. T. N., Nguyen, A. H., Pham, T. D., Hara, T., Yokota, K., Matsutani, M., Takatsuka, Y., & Nguyen, A. T. V. (2023). Heat-stable spores of carotenoid-producing Bacillus marisflavi and non-pigmented Bacillus subtilis cooperatively promote growth, quality, and gut microbiota of white-leg shrimp. Beneficial microbes, 14(6), 623–640. https://doi.org/10.…	2023	NotAvailable
551	Caesar, L., & Haag, K. L. (2024). Tailed bacteriophages (Caudoviricetes) dominate the microbiome of a diseased stingless bee. Genetics and molecular biology, 46(3 Suppl 1), e20230120. https://doi.org/10.1590/1678-4685-GMB-2023-0120	2024	Research	Metagenome	Yes	Bowtie2	Animal
552	Fontaine, S. S., & Kohl, K. D. (2023). The microbiome buffers tadpole hosts from heat stress: a hologenomic approach to understand host-microbe interactions under warming. The Journal of experimental biology, 226(1), jeb245191. https://doi.org/10.1242/jeb.245191	2023	Research	Metagenome	No
553	Afeez Adesina Adedayo, Samir Ben Romdhane, Olubukola Oluranti Babalola. Metagenomic study of the tomato rhizosphere soil microbiome: current state and prospect[J]. AIMS Geosciences, 2023, 9(2): 330-356. doi: 10.3934/geosci.2023018	2023	Review
554	Raghavan, K., Dedeepiya, V. D., Yamamoto, N., Ikewaki, N., Sonoda, T., Iwasaki, M., Kandaswamy, R. S., Senthilkumar, R., Preethy, S., & Abraham, S. J. K. (2023). Benefits of Gut Microbiota Reconstitution by Beta 1,3-1,6 Glucans in Subjects with Autism Spectrum Disorder and Other Neurodegenerative Diseases. Journal of Alzheimer's disease : JAD, 94(s1), S241–S252. https://doi.org/10.3233/JAD-220388	2023	Research	Metagenome	No
555	Gut Microbiome Structure and Metabolic Analysis in the Obese PCOS Patients After The Treatment of Exenatide Combined with Metformin and Metformin Only	2023	NotRevalent
556	Lu, F., Lei, T., Zhou, J., Liang, H., Cui, P., Zuo, T., Ye, L., Chen, H., & Huang, J. (2023). Using gut microbiota as a diagnostic tool for colorectal cancer: machine learning techniques reveal promising results. Journal of medical microbiology, 72(6), 10.1099/jmm.0.001699. https://doi.org/10.1099/jmm.0.001699	2023	Research	OnlyAmplicon
557	Jin, H., Quan, K., He, Q., Kwok, L. Y., Ma, T., Li, Y., Zhao, F., You, L., Zhang, H., & Sun, Z. (2023). A high-quality genome compendium of the human gut microbiome of Inner Mongolians. Nature microbiology, 8(1), 150–161. https://doi.org/10.1038/s41564-022-01270-1	2023	Research	3rdMetagenome
558	Ermolenko, E., Sitkin, S., Vakhitov, T., Solovyeva, O., Karaseva, A., Morozova, A., Kotyleva, M., Shumikhina, I., Lavrenova, N., Demyanova, E., Dmitriev, A., & Suvorov, A. (2023). Evaluation of the effectiveness of personalised therapy for the patients with irritable bowel syndrome. Beneficial microbes, 14(2), 119–130. https://doi.org/10.3920/BM2022.0053	2023	NotAvailable
559	Rešková Z, Andrezal M, Drahovska H, et al. Bacterial and fungal communities associated with the surface of hemp seeds and poppy seeds[J]. Journal of Food & Nutrition Research, 2023, 62(1).	2023	Research	Metagenome	No
560	Konak, H. E., Erden, A., Armağan, B., Güven, S. C., Apaydın, H., Dağlı, P. A., Uzun, Y., Kaygısız, M., Küçükşahin, O., & Omma, A. (2023). Effects of breast milk on Behçet's disease clinical features. Turkish journal of medical sciences, 53(1), 121–129. https://doi.org/10.55730/1300-0144.5565	2023	NotRevalent
561	Salleh M H M, Esa Y. The First Next-Generation Sequencing Metabarcoding Dataset on Faecal Bacterial Diversity from the Southern River Terrapin, Batagur affinis ssp[J]. Malaysian Journal of Fundamental and Applied Sciences, 2023, 19(1): 1-5.	2023	Research	OnlyAmplicon
562	Morales-Rivera, M. F., Valenzuela-Miranda, D., Nuñez-Acuña, G., Benavente, B. P., Gallardo-Escárate, C., & Valenzuela-Muñoz, V. (2022). Atlantic Salmon (Salmo salar) Transfer to Seawater by Gradual Salinity Changes Exhibited an Increase in The Intestinal Microbial Abundance and Richness. Microorganisms, 11(1), 76. https://doi.org/10.3390/microorganisms11010076	2022	Research	3rdMetagenome
563	Zhai, H., & Fukuyama, J. (2023). A convenient correspondence between k-mer-based metagenomic distances and phylogenetically-informed β-diversity measures. PLoS computational biology, 19(1), e1010821. https://doi.org/10.1371/journal.pcbi.1010821	2023	Method
564	Peter, V. G., Morandi, S. C., Herzog, E. L., Zinkernagel, M. S., & Zysset-Burri, D. C. (2023). Investigating the Ocular Surface Microbiome: What Can It Tell Us?. Clinical ophthalmology (Auckland, N.Z.), 17, 259–271. https://doi.org/10.2147/OPTH.S359304	2023	Review
565	Wanapaisan, P., Chuansangeam, M., Nopnipa, S., Mathuranyanon, R., Nonthabenjawan, N., Ngamsombat, C., Thientunyakit, T., & Muangpaisan, W. (2022). Association between Gut Microbiota with Mild Cognitive Impairment and Alzheimer's Disease in a Thai Population. Neuro-degenerative diseases, 22(2), 43–54. https://doi.org/10.1159/000526947	2022	Research	OnlyAmplicon
566	Kumari, K. S., Dixit, S., Gaur, M., Behera, D. U., Dey, S., Sahoo, R. K., Dash, P., & Subudhi, E. (2023). Taxonomic Assignment-Based Genome Reconstruction from Apical Periodontal Metagenomes to Identify Antibiotic Resistance and Virulence Factors. Life (Basel, Switzerland), 13(1), 194. https://doi.org/10.3390/life13010194	2023	Research	Metagenome	No
567	Bora, S. S., Hazarika, D. J., Churaman, A., Naorem, R. S., Dasgupta, A., Chakrabarty, R., Kalita, H., & Barooah, M. (2022). Common scab disease-induced changes in geocaulosphere microbiome assemblages and functional processes in landrace potato (Solanum tuberosum var. Rongpuria) of Assam, India. Archives of microbiology, 205(1), 44. https://doi.org/10.1007/s00203-022-03380-0	2022	Research	Metagenome			Environment
568	Kingkaw, A., Raethong, N., Patumcharoenpol, P., Suratannon, N., Nakphaichit, M., Keawsompong, S., Roytrakul, S., & Vongsangnak, W. (2022). Analyzing Predominant Bacterial Species and Potential Short-Chain Fatty Acid-Associated Metabolic Routes in Human Gut Microbiome Using Integrative Metagenomics. Biology, 12(1), 21. https://doi.org/10.3390/biology12010021	2022	Research	Metagenome	Yes	NotSupply	Human
569	Fujimoto K. (2023). Metagenome data-based phage therapy for intestinal bacteria-mediated diseases. Bioscience of microbiota, food and health, 42(1), 8–12. https://doi.org/10.12938/bmfh.2022-061	2023	Review
570	Lim, S., Sohn, M., Florez, J. C., Nauck, M. A., & Ahn, J. (2023). Effects of Initial Combinations of Gemigliptin Plus Metformin Compared with Glimepiride Plus Metformin on Gut Microbiota and Glucose Regulation in Obese Patients with Type 2 Diabetes: The INTESTINE Study. Nutrients, 15(1), 248. https://doi.org/10.3390/nu15010248	2023	Research	OnlyAmplicon
571	Mesnage, R., & Antoniou, M. N. (2022). Molecular toxicity study on glyphosate, Roundup MON 52276 and a low-dose pesticide mixture administered to adult Female rats for 90 days. All Life, 15(1), 1273–1275. https://doi.org/10.1080/26895293.2022.2156626	2022	Research	Metagenome	No
572	Kircher, B., Woltemate, S., Gutzki, F., Schlüter, D., Geffers, R., Bähre, H., & Vital, M. (2022). Predicting butyrate- and propionate-forming bacteria of gut microbiota from sequencing data. Gut microbes, 14(1), 2149019. https://doi.org/10.1080/19490976.2022.2149019	2022	Research	Metagenome	Yes	MetaWRAP	Human
573	Martínez-López, Y. E., Esquivel-Hernández, D. A., Sánchez-Castañeda, J. P., Neri-Rosario, D., Guardado-Mendoza, R., & Resendis-Antonio, O. (2022). Type 2 diabetes, gut microbiome, and systems biology: A novel perspective for a new era. Gut microbes, 14(1), 2111952. https://doi.org/10.1080/19490976.2022.2111952	2022	Review
574	Vieira Lima, C. P., Grisi, D. C., Guimarães, M. D. C. M., Salles, L. P., Kruly, P. C., Do, T., Dos Anjos Borges, L. G., & Dame-Teixeira, N. (2022). Enrichment of sulphate-reducers and depletion of butyrate-producers may be hyperglycaemia signatures in the diabetic oral microbiome. Journal of oral microbiology, 14(1), 2082727. https://doi.org/10.1080/20002297.2022.2082727	2022	Research	OnlyAmplicon
575	Davies, M., Galazzo, G., van Hattem, J. M., Arcilla, M. S., Melles, D. C., de Jong, M. D., Schultsz, C., Wolffs, P., McNally, A., Schaik, W. V., & Penders, J. (2022). Enterobacteriaceae and Bacteroidaceae provide resistance to travel-associated intestinal colonization by multi-drug resistant Escherichia coli. Gut microbes, 14(1), 2060676. https://doi.org/10.1080/19490976.2022.2060676	2022	Research	Metagenome	Yes	SOAP2	Human
576	Jin, H., You, L., Zhao, F., Li, S., Ma, T., Kwok, L. Y., Xu, H., & Sun, Z. (2022). Hybrid, ultra-deep metagenomic sequencing enables genomic and functional characterization of low-abundance species in the human gut microbiome. Gut microbes, 14(1), 2021790. https://doi.org/10.1080/19490976.2021.2021790	2022	Research	3rdMetagenome
577	Ilyas, N. et al. (2022) ‘Temporal dynamics and variation in the alfalfa root nodule and rhizosphere microbial communities of coastal sand and lawn soil’, Journal of Plant Interactions, 17(1), pp. 173–182. doi: 10.1080/17429145.2021.2024899.	2022	Research	OnlyAmplicon
578	Xu, J., Zheng, Z., Yang, L., Li, R., Ma, X., Zhang, J., Yin, F., Liu, L., Xu, Q., Shen, Q., Shen, X., Wu, C., Liu, J., Qin, N., Sheng, J., & Jin, P. (2022). A novel promising diagnosis model for colorectal advanced adenoma and carcinoma based on the progressive gut microbiota gene biomarkers. Cell & bioscience, 12(1), 208. https://doi.org/10.1186/s13578-022-00940-1	2022	Research	Metagenome	Yes	SOAP2	Human
579	Abed, J. Y., Godon, T., Mehdaoui, F., Plante, P. L., Boissinot, M., Bergeron, M. G., Bélanger, R. E., Muckle, G., Poliakova, N., Ayotte, P., Corbeil, J., & Rousseau, E. (2022). Gut metagenome profile of the Nunavik Inuit youth is distinct from industrial and non-industrial counterparts. Communications biology, 5(1), 1415. https://doi.org/10.1038/s42003-022-04372-y	2022	Research	Metagenome	Yes	YAMP	Human
580	Zhang, L., Zhuang, T., Hu, M., Liu, S., Wu, D., & Ji, B. (2022). Gut microbiota contributes to lignocellulose deconstruction and nitrogen fixation of the larva of Apriona swainsoni. Frontiers in physiology, 13, 1072893. https://doi.org/10.3389/fphys.2022.1072893	2022	Research	Metagenome	Yes	BWA	Animal
581	Engelberts, J. P., Robbins, S. J., Herbold, C. W., Moeller, F. U., Jehmlich, N., Laffy, P. W., Wagner, M., & Webster, N. S. (2023). Metabolic reconstruction of the near complete microbiome of the model sponge Ianthella basta. Environmental microbiology, 25(3), 646–660. https://doi.org/10.1111/1462-2920.16302	2023	Research	Metagenome	No
582	Gomez-Alvarez, V., Siponen, S., Kauppinen, A., Hokajärvi, A. M., Tiwari, A., Sarekoski, A., Miettinen, I. T., Torvinen, E., & Pitkänen, T. (2023). A comparative analysis employing a gene- and genome-centric metagenomic approach reveals changes in composition, function, and activity in waterworks with different treatment processes and source water in Finland. Water research, 229, 119495. https://d…	2023	Research	Metagenome	No
583	Rajar, P., Dhariwal, A., Salvadori, G., Junges, R., Åmdal, H. A., Berild, D., Fugelseth, D., Saugstad, O. D., Lausten-Thomsen, U., Greisen, G., Haaland, K., & Petersen, F. C. (2022). Microbial DNA extraction of high-host content and low biomass samples: Optimized protocol for nasopharynx metagenomic studies. Frontiers in microbiology, 13, 1038120. https://doi.org/10.3389/fmicb.2022.1038120	2022	Research	Metagenome	Yes	Bowtie2	Human
584	Koteska, D., Marter, P., Huang, S., Pradella, S., Petersen, J., & Schulz, S. (2023). Volatiles of the Apicomplexan Alga Chromera velia and Associated Bacteria. Chembiochem : a European journal of chemical biology, 24(3), e202200530. https://doi.org/10.1002/cbic.202200530	2023	Research	Metagenome	No
585	Camargo, A. P., de Souza, R. S. C., Jose, J., Gerhardt, I. R., Dante, R. A., Mukherjee, S., Huntemann, M., Kyrpides, N. C., Carazzolle, M. F., & Arruda, P. (2023). Plant microbiomes harbor potential to promote nutrient turnover in impoverished substrates of a Brazilian biodiversity hotspot. The ISME journal, 17(3), 354–370. https://doi.org/10.1038/s41396-022-01345-1	2023	Research	Metagenome	Yes	Bowtie2	Plant
586	Salam, L. B. (2023). Metagenomic Insights into the Adaptive Responses of the Microbiome of a Spent Engine Oil-Perturbed Agricultural Soil to Iron Stress. Geomicrobiology Journal, 40(3), 264–276. https://doi.org/10.1080/01490451.2022.2158253	2023	Research	Metagenome	No
587	Shang, J., Cui, W., Guo, R., Zhang, Y., Wang, P., Yu, W., Zheng, X., Wang, T., Dong, Y., Zhao, J., Ding, S., Xiao, J., Ren, Z., & Zhao, Z. (2022). The harmful intestinal microbial community accumulates during DKD exacerbation and microbiome-metabolome combined validation in a mouse model. Frontiers in endocrinology, 13, 964389. https://doi.org/10.3389/fendo.2022.964389	2022	Research	OnlyAmplicon
588	Rojas, C. A., Holekamp, K. E., Viladomat Jasso, M., Souza, V., Eisen, J. A., & Theis, K. R. (2023). Taxonomic, Genomic, and Functional Variation in the Gut Microbiomes of Wild Spotted Hyenas Across 2 Decades of Study. mSystems, 8(1), e0096522. https://doi.org/10.1128/msystems.00965-22	2023	Research	Metagenome	Yes	HISAT2	Human
589	Xie, F., Jin, W., Si, H., Yuan, Y., Tao, Y., Liu, J., Wang, X., Yang, C., Li, Q., Yan, X., Lin, L., Jiang, Q., Zhang, L., Guo, C., Greening, C., Heller, R., Guan, L. L., Pope, P. B., Tan, Z., Zhu, W., … Mao, S. (2021). An integrated gene catalog and over 10,000 metagenome-assembled genomes from the gastrointestinal microbiome of ruminants. Microbiome, 9(1), 137. https://doi.org/10.1186/s40168-021…	2021	Research	Metagenome	Yes	BWA	Human
590	Rasmika Dewi, D. A. P., Shiwa, Y., Ryon, K., Mason, C. E., Matsumoto, T., & Suzuki, H. (2023). Urban Microbiomes in Narita, Chiba, Japan: Shotgun Metagenome Sequences of a Train Station. Microbiology resource announcements, 12(1), e0109222. https://doi.org/10.1128/mra.01092-22	2023	Review
591	Chen, C., Zhang, Y., Yao, X., Li, S., Wang, G., Huang, Y., Yang, Y., Zhang, A., Liu, C., Zhu, D., Li, H., Yan, Q., & Ma, W. (2023). Characterizations of the Gut Bacteriome, Mycobiome, and Virome in Patients with Osteoarthritis. Microbiology spectrum, 11(1), e0171122. https://doi.org/10.1128/spectrum.01711-22	2023	Research	Metagenome	Yes	Bowtie2	Human
592	Vasco, K., Guevara, N., Mosquera, J., Zapata, S., & Zhang, L. (2022). Characterization of the gut microbiome and resistome of Galapagos marine iguanas (Amblyrhynchus cristatus) from uninhabited islands. Animal microbiome, 4(1), 65. https://doi.org/10.1186/s42523-022-00218-4	2022	Research	Metagenome	Yes	Kraken2	Human
593	Fan, L., Chen, J., Pan, L., Xin, X., Geng, B., Yang, L., Wang, Q., Ma, W., Lou, Y., Bian, J., Cui, X., Li, J., Wang, L., Chen, Z., Wang, W., Cui, C., Li, S., Gao, Q., Song, Q., Deng, Y., … Cai, J. (2023). Alterations of Gut Microbiome, Metabolome, and Lipidome in Takayasu Arteritis. Arthritis & rheumatology (Hoboken, N.J.), 75(2), 266–278. https://doi.org/10.1002/art.42331	2023	Research	Metagenome	Yes	Bowtie2	Human
594	Szabó, B. G., Kiss, R., Makra, N., Pénzes, K., Vad, E., Kamotsay, K., Szabó, D., & Ostorházi, E. (2022). Composition and changes of blood microbiota in adult patients with community-acquired sepsis: A pilot study from bench to bedside. Frontiers in cellular and infection microbiology, 12, 1067476. https://doi.org/10.3389/fcimb.2022.1067476	2022	Research	OnlyAmplicon
595	Rice Rhizosphere Metagenome in Association with Application of Biochar under Continuous Exposure to Elevated Carbon Dioxide	2022	Research	Metagenome	No
596	Cheng, K., Ning, Z., Li, L., Zhang, X., Serrana, J. M., Mayne, J., & Figeys, D. (2023). MetaLab-MAG: A Metaproteomic Data Analysis Platform for Genome-Level Characterization of Microbiomes from the Metagenome-Assembled Genomes Database. Journal of proteome research, 22(2), 387–398. https://doi.org/10.1021/acs.jproteome.2c00554	2023	Method
597	Islam, M. Z., Tran, M., Xu, T., Tierney, B. T., Patel, C., & Kostic, A. D. (2022). Reproducible and opposing gut microbiome signatures distinguish autoimmune diseases and cancers: a systematic review and meta-analysis. Microbiome, 10(1), 218. https://doi.org/10.1186/s40168-022-01373-1	2022	Review
598	Tao, Y., Xun, F., Zhao, C., Mao, Z., Li, B., Xing, P., & Wu, Q. L. (2023). Improved Assembly of Metagenome-Assembled Genomes and Viruses in Tibetan Saline Lake Sediment by HiFi Metagenomic Sequencing. Microbiology spectrum, 11(1), e0332822. https://doi.org/10.1128/spectrum.03328-22	2023	Research	Metagenome			Environment
599	Huang, Y., Wen, L., Zhang, L., Xu, J., Wang, W., Hu, H., Xu, P., Li, Z., & Tang, H. (2022). Community-integrated multi-omics facilitates screening and isolation of the organohalide dehalogenation microorganism. Innovation (Cambridge (Mass.)), 4(1), 100355. https://doi.org/10.1016/j.xinn.2022.100355	2022	Research	Metagenome			Environment
600	Taxonomic and functional dynamics of the soil microbiome from a tropical dry forest in kraft lignin-amended microcosms	2022	Research	Metagenome	No
601	Moraitou, M., Forsythe, A., Fellows Yates, J. A., Brealey, J. C., Warinner, C., & Guschanski, K. (2022). Ecology, Not Host Phylogeny, Shapes the Oral Microbiome in Closely Related Species. Molecular biology and evolution, 39(12), msac263. https://doi.org/10.1093/molbev/msac263	2022	Research	Metagenome	Yes	BWA	Human
602	Ruscheweyh, H. J., Milanese, A., Paoli, L., Karcher, N., Clayssen, Q., Keller, M. I., Wirbel, J., Bork, P., Mende, D. R., Zeller, G., & Sunagawa, S. (2022). Cultivation-independent genomes greatly expand taxonomic-profiling capabilities of mOTUs across various environments. Microbiome, 10(1), 212. https://doi.org/10.1186/s40168-022-01410-z	2022	Method
603	Velez-Cortes, F., & Wang, H. (2022). Characterization and Spatial Mapping of the Human Gut Metasecretome. mSystems, 7(6), e0071722. https://doi.org/10.1128/msystems.00717-22	2022	Research	Metagenome	Yes	Bowtie2	Human
604	Kim, H. S., Kim, D. W., Kim, S., & Choe, S. (2022). Biochemical characterization of the two novel mgCas12a proteins from the human gut metagenome. Scientific reports, 12(1), 20857. https://doi.org/10.1038/s41598-022-25227-w	2022	Research	Metagenome	No
605	Dell'Anno, F., Joaquim van Zyl, L., Trindade, M., Buschi, E., Cannavacciuolo, A., Pepi, M., Sansone, C., Brunet, C., Ianora, A., de Pascale, D., Golyshin, P. N., Dell'Anno, A., & Rastelli, E. (2023). Microbiome enrichment from contaminated marine sediments unveils novel bacterial strains for petroleum hydrocarbon and heavy metal bioremediation. Environmental pollution (Barking, Essex : 1987), 317…	2023	Research	Metagenome	No
606	Duarte-Coimbra, S., Forcina, G., Pérez-Pardal, L., & Beja-Pereira, A. (2023). Characterization of tongue dorsum microbiome in wine tasters. Food research international (Ottawa, Ont.), 163, 112259. https://doi.org/10.1016/j.foodres.2022.112259	2023	Research	OnlyAmplicon
607	Tran, D. M., Huynh, T. U., Nguyen, T. H., Do, T. O., Nguyen, Q. V., & Nguyen, A. D. (2022). Metagenomic next-generation sequencing of the microbiome dataset from the surface water sample collected from Serepok River in Yok Don National Park, Vietnam. Data in brief, 45, 108614. https://doi.org/10.1016/j.dib.2022.108614	2022	Research	OnlyAmplicon
608	Stebliankin, V., Sazal, M., Valdes, C., Mathee, K., & Narasimhan, G. (2022). A novel approach for combining the metagenome, metaresistome, metareplicome and causal inference to determine the microbes and their antibiotic resistance gene repertoire that contribute to dysbiosis. Microbial genomics, 8(12), mgen000899. https://doi.org/10.1099/mgen.0.000899	2022	Method
609	Ruaud, A., Pfister, N., Ley, R. E., & Youngblut, N. D. (2022). Interpreting tree ensemble machine learning models with endoR. PLoS computational biology, 18(12), e1010714. https://doi.org/10.1371/journal.pcbi.1010714	2022	Research	Metagenome	Yes	Diamond	Human
610	Zhao, C., Wang, L., Ke, S., Chen, X., Kenéz, Á., Xu, W., Wang, D., Zhang, F., Li, Y., Cui, Z., Qiao, Y., Wang, J., Sun, W., Zhao, J., Yao, J., Yu, Z., & Cao, Y. (2022). Yak rumen microbiome elevates fiber degradation ability and alters rumen fermentation pattern to increase feed efficiency. Animal nutrition (Zhongguo xu mu shou yi xue hui), 11, 201–214. https://doi.org/10.1016/j.aninu.2022.07.014	2022	Research	Metagenome	Yes	BWA	Animal
611	Wang, Z., Yang, T., Mei, X., Wang, N., Li, X., Yang, Q., Dong, C., Jiang, G., Lin, J., Xu, Y., Shen, Q., Jousset, A., & Banerjee, S. (2022). Bio-Organic Fertilizer Promotes Pear Yield by Shaping the Rhizosphere Microbiome Composition and Functions. Microbiology spectrum, 10(6), e0357222. https://doi.org/10.1128/spectrum.03572-22	2022	Research	Metagenome	Yes	Bowtie2	Plant
612	Jiang, H., Cao, H. W., Chai, Z. X., Chen, X. Y., Zhang, C. F., Zhu, Y., & Xin, J. W. (2022). Dynamic alterations in yak (Bos grunniens) rumen microbiome in response to seasonal variations in diet. Physiological genomics, 54(12), 514–525. https://doi.org/10.1152/physiolgenomics.00112.2022	2022	Research	Metagenome	Yes	Kraken2	Animal
613	Fu, S., Yuan, Y., Tian, X., Zhou, L., Guo, L., Zhang, D., He, J., Peng, C., Qiu, Y., Ye, C., Liu, Y., & Zong, B. (2022). Detection of Colistin Sulfate on Piglet Gastrointestinal Tract Microbiome Alterations. Veterinary sciences, 9(12), 666. https://doi.org/10.3390/vetsci9120666	2022	Research	OnlyAmplicon
614	Zargari Marandi, R., Jørgensen, M., Ilett, E. E., Nørgaard, J. C., Noguera-Julian, M., Paredes, R., Lundgren, J. D., Sengeløv, H., & MacPherson, C. R. (2022). Pre-Transplant Prediction of Acute Graft-versus-Host Disease Using the Gut Microbiome. Cells, 11(24), 4089. https://doi.org/10.3390/cells11244089	2022	Research	Metagenome	Yes	Kraken2	Human
615	Ganly, I., Hao, Y., Rosenthal, M., Wang, H., Migliacci, J., Huang, B., Katabi, N., Brown, S., Tang, Y. W., Pei, Z., & Yang, L. (2022). Oral Microbiome in Nonsmoker Patients with Oral Cavity Squamous Cell Carcinoma, Defined by Metagenomic Shotgun Sequencing. Cancers, 14(24), 6096. https://doi.org/10.3390/cancers14246096	2022	Research	Metagenome	Yes	Bowtie2	Human
616	Li, Z., Shi, J., Lei, Y., Wu, J., Zhang, R., Zhang, X., Jia, L., Wang, Y., Ma, Y., He, P., Ma, Y., Cheng, Q., Zhang, Z., Zhang, K., & Lei, Z. (2022). Castration alters the cecal microbiota and inhibits growth in Holstein cattle. Journal of animal science, 100(12), skac367. https://doi.org/10.1093/jas/skac367	2022	Research	Metagenome	Yes	BWA	Animal
617	Gradisteanu Pircalabioru, G., Chifiriuc, M. C., Picu, A., Petcu, L. M., Trandafir, M., & Savu, O. (2022). Snapshot into the Type-2-Diabetes-Associated Microbiome of a Romanian Cohort. International journal of molecular sciences, 23(23), 15023. https://doi.org/10.3390/ijms232315023	2022	Research	OnlyAmplicon
618	Liu, X., Zhang, M., Wang, X., Liu, P., Wang, L., Li, Y., Wang, X., & Ren, F. (2022). Fecal microbiota transplantation restores normal fecal composition and delays malignant development of mild chronic kidney disease in rats. Frontiers in microbiology, 13, 1037257. https://doi.org/10.3389/fmicb.2022.1037257	2022	NotAvailable
619	Sampath, V., Song, J. H., Jeong, J., Mun, S., Han, K., & Kim, I. H. (2022). Nourishing neonatal piglets with synthetic milk and Lactobacillus sp. at birth highly modifies the gut microbial communities at the post-weaning stage. Frontiers in microbiology, 13, 1044256. https://doi.org/10.3389/fmicb.2022.1044256	2022	Research	Metagenome	No
620	Patin, N. V., & Goodwin, K. D. (2022). Long-Read Sequencing Improves Recovery of Picoeukaryotic Genomes and Zooplankton Marker Genes from Marine Metagenomes. mSystems, 7(6), e0059522. https://doi.org/10.1128/msystems.00595-22	2022	Research	3rdMetagenome
621	Huh, J. W., Kim, M. J., Kim, J., Lee, H. G., Ryoo, S. B., Ku, J. L., Jeong, S. Y., Park, K. J., Kim, D., Kim, J. F., & Park, J. W. (2022). Enterotypical Prevotella and three novel bacterial biomarkers in preoperative stool predict the clinical outcome of colorectal cancer. Microbiome, 10(1), 203. https://doi.org/10.1186/s40168-022-01388-8	2022	Research	OnlyAmplicon
622	Simon, M. C., Sina, C., Ferrario, P. G., Daniel, H., & Working Group “Personalized Nutrition” of the German Nutrition Society (2023). Gut Microbiome Analysis for Personalized Nutrition: The State of Science. Molecular nutrition & food research, 67(1), e2200476. https://doi.org/10.1002/mnfr.202200476	2023	Review
623	Feng, Y., Wang, Y., Zhu, B., Gao, G. F., Guo, Y., & Hu, Y. (2021). Metagenome-assembled genomes and gene catalog from the chicken gut microbiome aid in deciphering antibiotic resistomes. Communications biology, 4(1), 1305. https://doi.org/10.1038/s42003-021-02827-2	2021	Research	Metagenome	Yes	BMTagger	Animal
624	Kim, J., Kim, E., Kim, B., Kim, J., Lee, H. J., Park, J. S., Hwang, S., Rho, M., & Pai, H. (2022). Different maturation of gut microbiome in Korean children. Frontiers in microbiology, 13, 1036533. https://doi.org/10.3389/fmicb.2022.1036533	2022	Research	Metagenome	Yes	Bowtie2	Human
625	Li, P., Luo, H., Ji, B., & Nielsen, J. (2022). Machine learning for data integration in human gut microbiome. Microbial cell factories, 21(1), 241. https://doi.org/10.1186/s12934-022-01973-4	2022	Review
626	France, M., Ma, B., & Ravel, J. (2022). Persistence and In Vivo Evolution of Vaginal Bacterial Strains over a Multiyear Time Period. mSystems, 7(6), e0089322. https://doi.org/10.1128/msystems.00893-22	2022	Research	Metagenome	Yes	BMTagger	Human
627	Li, W., Wang, B., Tan, M., Song, X., Xie, S., & Wang, C. (2022). Analysis of sputum microbial metagenome in COPD based on exacerbation frequency and lung function: a case control study. Respiratory research, 23(1), 321. https://doi.org/10.1186/s12931-022-02246-9	2022	Research	Metagenome	Yes	BWA	Human
628	Fabbrini, M., Candela, M., Turroni, S., Brigidi, P., & Rampelli, S. (2022). Exploring clade differentiation of the Faecalibacterium prausnitzii complex. iScience, 25(12), 105533. https://doi.org/10.1016/j.isci.2022.105533	2022	Research	Metagenome	Yes	KneadData	Human
629	Zheng, J., Hu, B., Zhang, X., Ge, Q., Yan, Y., Akresi, J., Piyush, V., Huang, L., & Yin, Y. (2023). dbCAN-seq update: CAZyme gene clusters and substrates in microbiomes. Nucleic acids research, 51(D1), D557–D563. https://doi.org/10.1093/nar/gkac1068	2023	Method
630	Smith, R. H., Glendinning, L., Walker, A. W., & Watson, M. (2022). Investigating the impact of database choice on the accuracy of metagenomic read classification for the rumen microbiome. Animal microbiome, 4(1), 57. https://doi.org/10.1186/s42523-022-00207-7	2022	Research	Metagenome	Yes	Kraken2	Animal
631	CHARACTERIZING THE SOIL PROPERTIES AND MICROBIAL DIVERSITY ASSOCIATED TO THE ENDANGERED BUDDLEJA SESSILIFOLIA	2022	Research	OnlyAmplicon
632	Jeon, J., Kang, S., Hur, J. K., & Rho, M. (2022). Metagenomic characterization of sphingomyelinase C in the microbiome of humans and environments. Frontiers in cellular and infection microbiology, 12, 1015706. https://doi.org/10.3389/fcimb.2022.1015706	2022	Research	Metagenome	No
633	Chen, I. A., Chu, K., Palaniappan, K., Ratner, A., Huang, J., Huntemann, M., Hajek, P., Ritter, S. J., Webb, C., Wu, D., Varghese, N. J., Reddy, T. B. K., Mukherjee, S., Ovchinnikova, G., Nolan, M., Seshadri, R., Roux, S., Visel, A., Woyke, T., Eloe-Fadrosh, E. A., … Ivanova, N. N. (2023). The IMG/M data management and analysis system v.7: content updates and new features. Nucleic acids research,…	2023	Method
634	Altaha, B., Heddes, M., Pilorz, V., Niu, Y., Gorbunova, E., Gigl, M., Kleigrewe, K., Oster, H., Haller, D., & Kiessling, S. (2022). Genetic and environmental circadian disruption induce weight gain through changes in the gut microbiome. Molecular metabolism, 66, 101628. https://doi.org/10.1016/j.molmet.2022.101628	2022	Research	OnlyAmplicon
635	Wicaksono, W. A., Egamberdieva, D., Berg, C., Mora, M., Kusstatscher, P., Cernava, T., & Berg, G. (2022). Function-Based Rhizosphere Assembly along a Gradient of Desiccation in the Former Aral Sea. mSystems, 7(6), e0073922. https://doi.org/10.1128/msystems.00739-22	2022	Research	Metagenome	Yes	Kraken2	Plant
636	Wallen, Z. D., Demirkan, A., Twa, G., Cohen, G., Dean, M. N., Standaert, D. G., Sampson, T. R., & Payami, H. (2022). Metagenomics of Parkinson's disease implicates the gut microbiome in multiple disease mechanisms. Nature communications, 13(1), 6958. https://doi.org/10.1038/s41467-022-34667-x	2022	Research	Metagenome	Yes	BBDuk	Human
637	Rosenboom, I., Scheithauer, T., Friedrich, F. C., Pörtner, S., Hollstein, L., Pust, M. M., Sifakis, K., Wehrbein, T., Rosenhahn, B., Wiehlmann, L., Chhatwal, P., Tümmler, B., & Davenport, C. F. (2022). Wochenende - modular and flexible alignment-based shotgun metagenome analysis. BMC genomics, 23(1), 748. https://doi.org/10.1186/s12864-022-08985-9	2022	Method
638	Deng, F., Chen, Y., Sun, Q. S., Lin, Z. B., Min, Y., Zhao, B. C., Huang, Z. B., Liu, W. F., Li, C., Hu, J. J., & Liu, K. X. (2023). Gut microbiota dysbiosis is associated with sepsis-induced cardiomyopathy in patients: A case-control study. Journal of medical virology, 95(1), e28267. https://doi.org/10.1002/jmv.28267	2023	Research	Metagenome	Yes	BWA	Human
639	Yao D, Wu M, Dong Y, et al. In vitro fermentation of fructooligosaccharide and galactooligosaccharide and their effects on gut microbiota and SCFAs in infants[J]. Journal of Functional Foods, 2022, 99: 105329.	2022	Research	Metagenome	No
640	Afrizal, A., Jennings, S. A. V., Hitch, T. C. A., Riedel, T., Basic, M., Panyot, A., Treichel, N., Hager, F. T., Wong, E. O., Wolter, B., Viehof, A., von Strempel, A., Eberl, C., Buhl, E. M., Abt, B., Bleich, A., Tolba, R., Blank, L. M., Navarre, W. W., Kiessling, F., … Clavel, T. (2022). Enhanced cultured diversity of the mouse gut microbiota enables custom-made synthetic communities. Cell host …	2022	Research	Metagenome	Yes	BBMap	Animal
641	Maus, I., Wibberg, D., Belmann, P., Hahnke, S., Huang, L., Spröer, C., Bunk, B., Blom, J., Sczyrba, A., Pühler, A., Klocke, M., & Schlüter, A. (2022). The novel oligopeptide utilizing species Anaeropeptidivorans aminofermentans M3/9T, its role in anaerobic digestion and occurrence as deduced from large-scale fragment recruitment analyses. Frontiers in microbiology, 13, 1032515. https://doi.org/10…	2022	Research	3rdMetagenome
642	Yu, Y., Zhang, Q., Zhang, Z., Zhou, S., Jin, M., Zhu, D., Yang, X., Qian, H., & Lu, T. (2023). Plants select antibiotic resistome in rhizosphere in early stage. The Science of the total environment, 858(Pt 1), 159847. https://doi.org/10.1016/j.scitotenv.2022.159847	2023	Research	Metagenome	Yes	BBMap	Plant
643	Alegria Terrazas, R., Robertson-Albertyn, S., Corral, A. M., Escudero-Martinez, C., Kapadia, R., Balbirnie-Cumming, K., Morris, J., Hedley, P. E., Barret, M., Torres-Cortes, G., Paterson, E., Baggs, E. M., Abbott, J., & Bulgarelli, D. (2022). Defining Composition and Function of the Rhizosphere Microbiota of Barley Genotypes Exposed to Growth-Limiting Nitrogen Supplies. mSystems, 7(6), e0093422. …	2022	Research	Metagenome	Yes	BWA	Plant
644	Aubé, J., Cambon-Bonavita, M. A., Velo-Suárez, L., Cueff-Gauchard, V., Lesongeur, F., Guéganton, M., Durand, L., & Reveillaud, J. (2022). A novel and dual digestive symbiosis scales up the nutrition and immune system of the holobiont Rimicaris exoculata. Microbiome, 10(1), 189. https://doi.org/10.1186/s40168-022-01380-2	2022	Research	Metagenome	No
645	Ponsuksili, S., Hadlich, F., Perdomo-Sabogal, A., Reyer, H., Oster, M., Trakooljul, N., Iqbal, M. A., Schmucker, S., Stefanski, V., Roth, C., Silva, A. C., Huber, K., Sommerfeld, V., Rodehutscord, M., & Wimmers, K. (2023). The dynamics of molecular, immune and physiological features of the host and the gut microbiome, and their interactions before and after onset of laying in two hen strains. Pou…	2023	Research	Metagenome	Yes	NotSupply	Human
646	Aoki, W., Kogawa, M., Matsuda, S., Matsubara, K., Hirata, S., Nishikawa, Y., Hosokawa, M., Takeyama, H., Matoh, T., & Ueda, M. (2022). Massively parallel single-cell genomics of microbiomes in rice paddies. Frontiers in microbiology, 13, 1024640. https://doi.org/10.3389/fmicb.2022.1024640	2022	Research	Metagenome	No
647	Khan, R., Shah, M. D., Shah, L., Lee, P. C., & Khan, I. (2022). Bacterial polysaccharides-A big source for prebiotics and therapeutics. Frontiers in nutrition, 9, 1031935. https://doi.org/10.3389/fnut.2022.1031935	2022	Review
648	Wu, Y., Jha, R., Li, A., Liu, H., Zhang, Z., Zhang, C., Zhai, Q., & Zhang, J. (2022). Probiotics (Lactobacillus plantarum HNU082) Supplementation Relieves Ulcerative Colitis by Affecting Intestinal Barrier Functions, Immunity-Related Gene Expression, Gut Microbiota, and Metabolic Pathways in Mice. Microbiology spectrum, 10(6), e0165122. https://doi.org/10.1128/spectrum.01651-22	2022	Research	Metagenome	No
649	Zhang, X. X., Lv, Q. B., Yan, Q. L., Zhang, Y., Guo, R. C., Meng, J. X., Ma, H., Qin, S. Y., Zhu, Q. H., Li, C. Q., Liu, R., Liu, G., Li, S. H., Sun, D. B., & Ni, H. B. (2022). A Catalog of over 5,000 Metagenome-Assembled Microbial Genomes from the Caprinae Gut Microbiota. Microbiology spectrum, 10(6), e0221122. https://doi.org/10.1128/spectrum.02211-22	2022	Research	Metagenome	Yes	BWA	Human
650	Espinoza, J. L., Torralba, M., Leong, P., Saffery, R., Bockmann, M., Kuelbs, C., Singh, S., Hughes, T., Craig, J. M., Nelson, K. E., & Dupont, C. L. (2022). Differential network analysis of oral microbiome metatranscriptomes identifies community scale metabolic restructuring in dental caries. PNAS nexus, 1(5), pgac239. https://doi.org/10.1093/pnasnexus/pgac239	2022	Research	Metagenome	Yes	Bowtie2	Human
651	Alkhammash, A. M. ., Alshehri, W. A. ., Alhozali, A. M. ., & Bahieldin, A. . (2022). Link of gut microbiome with risk of type 2 diabetes mellitus. Journal of Contemporary Medical Sciences, 8(6), 363–369. https://doi.org/10.22317/jcms.v8i6.1305	2022	NotAvailable
652	Cui, J., Ramesh, G., Wu, M., Jensen, E. T., Crago, O., Bertoni, A. G., Gao, C., Hoffman, K. L., Sheridan, P. A., Wong, K. E., Wood, A. C., Chen, Y. I., Rotter, J. I., Petrosino, J. F., Rich, S. S., & Goodarzi, M. O. (2022). Butyrate-Producing Bacteria and Insulin Homeostasis: The Microbiome and Insulin Longitudinal Evaluation Study (MILES). Diabetes, 71(11), 2438–2446. https://doi.org/10.2337/db2…	2022	Research	Metagenome	Yes	BBDuk	Human
653	Begmatov, S., Beletsky, A. V., Gruzdev, E. V., Mardanov, A. V., Glukhova, L. B., Karnachuk, O. V., & Ravin, N. V. (2022). Distribution Patterns of Antibiotic Resistance Genes and Their Bacterial Hosts in a Manure Lagoon of a Large-Scale Swine Finishing Facility. Microorganisms, 10(11), 2301. https://doi.org/10.3390/microorganisms10112301	2022	Research	Metagenome	No
654	Wang S, Chen W, Gao Q, Zhou C. Dynamic Changes of Rhizosphere Soil Microbiome and Functional Genes Involved in Carbon and Nitrogen Cycling in Chinese Fir Monoculture. Forests. 2022; 13(11):1906. https://doi.org/10.3390/f13111906	2022	Research	Metagenome	No
655	Wu, X., & Park, S. (2022). Fecal Bacterial Community and Metagenome Function in Asians with Type 2 Diabetes, According to Enterotypes. Biomedicines, 10(11), 2998. https://doi.org/10.3390/biomedicines10112998	2022	Research	Metagenome	No
656	Liu, B., Chau, J., Dai, Q., Zhong, C., & Zhang, J. (2022). Exploring Gut Microbiome in Predicting the Efficacy of Immunotherapy in Non-Small Cell Lung Cancer. Cancers, 14(21), 5401. https://doi.org/10.3390/cancers14215401	2022	Research	Metagenome	Yes	BWA	Human
657	Singh A, Yadav R.(2022).Metagenomics Comparison of Buruli and Non Buruli Ulcer Skin Wound,J Clin of Diagn Res. 16(11), KC01-KC07. https://www.doi.org/10.7860/JCDR/2022/57331/17118	2022	Research	Metagenome	No
658	Song, Y., Wen, S., Li, F., Fischer-Tlustos, A., He, Z., Guan, L. L., & Steele, M. (2022). Metagenomic analysis provides bases on individualized shift of colon microbiome affected by delaying colostrum feeding in neonatal calves. Frontiers in microbiology, 13, 1035331. https://doi.org/10.3389/fmicb.2022.1035331	2022	Research	Metagenome	Yes	TopHat2	Animal
659	Choi, S., Cha, J., Song, M., Son, J., Park, M. R., Lim, Y. J., Kim, T. H., Lee, K. T., & Park, W. (2022). Analysis of 16S rRNA gene sequencing data for the taxonomic characterization of the vaginal and the fecal microbial communities in Hanwoo. Animal bioscience, 35(11), 1808–1816. https://doi.org/10.5713/ab.22.0040	2022	Research	OnlyAmplicon
660	Bunyoo, C., Roongsattham, P., Khumwan, S., Phonmakham, J., Wonnapinij, P., & Thamchaipenet, A. (2022). Dynamic Alteration of Microbial Communities of Duckweeds from Nature to Nutrient-Deficient Condition. Plants (Basel, Switzerland), 11(21), 2915. https://doi.org/10.3390/plants11212915	2022	Research	OnlyAmplicon
661	Drapkina, O. M., Ashniev, G. A., Zlobovskaya, O. A., Yafarova, A. A., Dementeva, E. V., Kaburova, A. N., Meshkov, I. O., Sheptulina, A. F., Kiselev, A. R., Kontsevaya, A. V., Zhamalov, L. M., Koretskiy, S. N., Pokrovskaya, M. S., Akinshina, A. I., Zagaynova, A. V., Lukashina, M. V., Kirillov, A. V., Abramov, I. A., Tolkacheva, L. R., Bikaeva, I. O., … Yudin, S. M. (2022). Diversities in the Gut M…	2022	Research	OnlyAmplicon
662	Castro-Mejía, J. L., Khakimov, B., Aru, V., Lind, M. V., Garne, E., Paulová, P., Tavakkoli, E., Hansen, L. H., Smilde, A. K., Holm, L., Engelsen, S. B., & Nielsen, D. S. (2022). Gut Microbiome and Its Cofactors Are Linked to Lipoprotein Distribution Profiles. Microorganisms, 10(11), 2156. https://doi.org/10.3390/microorganisms10112156	2022	Research	Metagenome	Yes	Kraken2	Human
663	Gil, J. C., & Hird, S. M. (2022). Multiomics Characterization of the Canada Goose Fecal Microbiome Reveals Selective Efficacy of Simulated Metagenomes. Microbiology spectrum, 10(6), e0238422. https://doi.org/10.1128/spectrum.02384-22	2022	Research	OnlyAmplicon
664	Guo, Y., Song, B., Li, A., Wu, Q., Huang, H., Li, N., Yang, Y., Adams, J. M., & Yang, L. (2022). Higher pH is associated with enhanced co-occurrence network complexity, stability and nutrient cycling functions in the rice rhizosphere microbiome. Environmental microbiology, 24(12), 6200–6219. https://doi.org/10.1111/1462-2920.16185	2022	Research	Metagenome			Environment
665	Shafranskaya, D., Kale, V., Finn, R., Lapidus, A. L., Korobeynikov, A., & Prjibelski, A. D. (2022). MetaGT: A pipeline for de novo assembly of metatranscriptomes with the aid of metagenomic data. Frontiers in microbiology, 13, 981458. https://doi.org/10.3389/fmicb.2022.981458	2022	Method
666	Young, W., Maclean, P., Dunstan, K., Ryan, L., Peters, J., Armstrong, K., Anderson, R., Dewhurst, H., van Gendt, M., Dilger, R. N., Dekker, J., Haggarty, N., & Roy, N. (2022). Lacticaseibacillus rhamnosus HN001 alters the microbiota composition in the cecum but not the feces in a piglet model. Frontiers in nutrition, 9, 1002369. https://doi.org/10.3389/fnut.2022.1002369	2022	Research	Metagenome	Yes	BBDuk	Animal
667	Greenlon, A., Sieradzki, E., Zablocki, O., Koch, B. J., Foley, M. M., Kimbrel, J. A., Hungate, B. A., Blazewicz, S. J., Nuccio, E. E., Sun, C. L., Chew, A., Mancilla, C. J., Sullivan, M. B., Firestone, M., Pett-Ridge, J., & Banfield, J. F. (2022). Quantitative Stable-Isotope Probing (qSIP) with Metagenomics Links Microbial Physiology and Activity to Soil Moisture in Mediterranean-Climate Grasslan…	2022	Research	Metagenome	No
668	Yuan, X., Wang, R., Han, B., Sun, C., Chen, R., Wei, H., Chen, L., Du, H., Li, G., Yang, Y., Chen, X., Cui, L., Xu, Z., Fu, J., Wu, J., Gu, W., Chen, Z., Fang, X., Yang, H., Su, Z., … Luo, F. (2022). Functional and metabolic alterations of gut microbiota in children with new-onset type 1 diabetes. Nature communications, 13(1), 6356. https://doi.org/10.1038/s41467-022-33656-4	2022	Research	Metagenome	Yes	BWA	Human
669	Han, Y., Kinfu, B. M., Blombach, F., Cackett, G., Zhang, H., Pérez-García, P., Krohn, I., Salomon, J., Besirlioglu, V., Mirzaeigarakani, T., Schwaneberg, U., Chow, J., Werner, F., & Streit, W. R. (2022). A novel metagenome-derived viral RNA polymerase and its application in a cell-free expression system for metagenome screening. Scientific reports, 12(1), 17882. https://doi.org/10.1038/s41598-022…	2022	Research	Metagenome	No
670	Feng, L., Zhang, Y., Liu, W., Du, D., Jiang, W., Wang, Z., Wang, Z., & Hu, Z. (2022). Effects of heat stress on 16S rDNA, metagenome and metabolome in Holstein cows at different growth stages. Scientific data, 9(1), 644. https://doi.org/10.1038/s41597-022-01777-6	2022	Research	Metagenome	No
671	Ali M. J. (2024). Fungal microbiome (mycobiome) and virome of the lacrimal sac in patients with PANDO: the lacriome paper 5. The British journal of ophthalmology, 108(2), 317–322. https://doi.org/10.1136/bjo-2022-322433	2024	Research	Metagenome	Yes	Kraken2	Human
672	Wen, T., Xie, P., Penton, C. R., Hale, L., Thomashow, L. S., Yang, S., Ding, Z., Su, Y., Yuan, J., & Shen, Q. (2022). Specific metabolites drive the deterministic assembly of diseased rhizosphere microbiome through weakening microbial degradation of autotoxin. Microbiome, 10(1), 177. https://doi.org/10.1186/s40168-022-01375-z	2022	Research	Metagenome	Yes	KneadData	Plant
673	Wei, G., Zhang, G., Li, M., Liu, C., Wei, F., Wang, Y., Huang, Z., Chen, Z., Zheng, Y., Chen, S., & Dong, L. (2022). Core rhizosphere microbiome of Panax notoginseng and its associations with belowground biomass and saponin contents. Environmental microbiology, 24(12), 6238–6251. https://doi.org/10.1111/1462-2920.16245	2022	Research	Metagenome	Yes	Bowtie2	Plant
674	Li, Y., Shi, M., Zhang, B., Wu, J., Wang, Y., Li, M., Wu, Y., Hu, X., Hu, D., Huang, Z., & Wronski, T. (2022). Effects of different weaning times on the stress response and the intestinal microbiota composition of female forest musk deer (Moschus berezovskii) and their fawns. PloS one, 17(10), e0276542. https://doi.org/10.1371/journal.pone.0276542	2022	Research	Metagenome	Yes	Diamond	Animal
675	Yang, Z., Fu, H., Su, H., Cai, X., Wang, Y., Hong, Y., Hu, J., Xie, Z., & Wang, X. (2022). Multi-omics analyses reveal the specific changes in gut metagenome and serum metabolome of patients with polycystic ovary syndrome. Frontiers in microbiology, 13, 1017147. https://doi.org/10.3389/fmicb.2022.1017147	2022	Research	Metagenome	Yes	Trimmomatic	Human
676	Lin, L., Lai, Z., Yang, H., Zhang, J., Qi, W., Xie, F., & Mao, S. (2023). Genome-centric investigation of bile acid metabolizing microbiota of dairy cows and associated diet-induced functional implications. The ISME journal, 17(1), 172–184. https://doi.org/10.1038/s41396-022-01333-5	2023	Research	Metagenome	Yes	BWA	Animal
677	Composition and niche-specific characteristics of microbial consortia colonizing Marsberg copper mine in the Rhenish Massif	2022	Research	Metagenome	No
678	González-Castillo, A., Carballo, J. L., & Bautista-Guerrero, E. (2022). Bacterial diversity associated with the excavating sponge Thoosa mismalolli from East Pacific Coral reefs. Marine genomics, 66, 100994. https://doi.org/10.1016/j.margen.2022.100994	2022	Research	Metagenome			Environment
679	Giri, S., Uehara, O., Takada, A., Paudel, D., Morikawa, T., Arakawa, T., Nagasawa, T., Abiko, Y., & Furuichi, Y. (2022). The effect of Porphyromonas gingivalis on the gut microbiome of mice in relation to aging. Journal of periodontal research, 57(6), 1256–1266. https://doi.org/10.1111/jre.13062	2022	Research	OnlyAmplicon
680	Tian, C., Lv, Y., Yang, Z., Zhang, R., Zhu, Z., Ma, H., Li, J., & Zhang, Y. (2023). Microbial Community Structure and Metabolic Potential at the Initial Stage of Soil Development of the Glacial Forefields in Svalbard. Microbial ecology, 86(2), 933–946. https://doi.org/10.1007/s00248-022-02116-3	2023	Research	Metagenome			Environment
681	Gounot, J. S., Chia, M., Bertrand, D., Saw, W. Y., Ravikrishnan, A., Low, A., Ding, Y., Ng, A. H. Q., Tan, L. W. L., Teo, Y. Y., Seedorf, H., & Nagarajan, N. (2022). Genome-centric analysis of short and long read metagenomes reveals uncharacterized microbiome diversity in Southeast Asians. Nature communications, 13(1), 6044. https://doi.org/10.1038/s41467-022-33782-z	2022	Research	3rdMetagenome
682	Xiong, X., Li, M., Ren, Y. et al. A new method for mining information of gut microbiome with probabilistic topic models. Multimed Tools Appl 82, 16081–16104 (2023). https://doi.org/10.1007/s11042-022-13916-7	2023	Method
683	Xu, S., Liu, Y., Zhang, Z., Xu, Y., & Qi, Z. (2022). Distributional Pattern of Bacteria, Protists, and Diatoms in Ocean according to Water Depth in the Northern South China Sea. Microbiology spectrum, 10(6), e0275921. https://doi.org/10.1128/spectrum.02759-21	2022	Research	Metagenome	No
684	Tian, C., Lv, Y., Yang, Z., Zhang, R., Zhu, Z., Ma, H., Li, J., & Zhang, Y. (2023). Microbial Community Structure and Metabolic Potential at the Initial Stage of Soil Development of the Glacial Forefields in Svalbard. Microbial ecology, 86(2), 933–946. https://doi.org/10.1007/s00248-022-02116-3	2023	Research	Metagenome			Environment
685	Gounot, J. S., Chia, M., Bertrand, D., Saw, W. Y., Ravikrishnan, A., Low, A., Ding, Y., Ng, A. H. Q., Tan, L. W. L., Teo, Y. Y., Seedorf, H., & Nagarajan, N. (2022). Genome-centric analysis of short and long read metagenomes reveals uncharacterized microbiome diversity in Southeast Asians. Nature communications, 13(1), 6044. https://doi.org/10.1038/s41467-022-33782-z	2022	Research	3rdMetagenome
686	Xu, S., Liu, Y., Zhang, Z., Xu, Y., & Qi, Z. (2022). Distributional Pattern of Bacteria, Protists, and Diatoms in Ocean according to Water Depth in the Northern South China Sea. Microbiology spectrum, 10(6), e0275921. https://doi.org/10.1128/spectrum.02759-21	2022	Research	Metagenome			Environment
687	Espinoza, J. L., & Dupont, C. L. (2022). VEBA: a modular end-to-end suite for in silico recovery, clustering, and analysis of prokaryotic, microeukaryotic, and viral genomes from metagenomes. BMC bioinformatics, 23(1), 419. https://doi.org/10.1186/s12859-022-04973-8	2022	Research	Metagenome			Environment
688	McLean, A. R., Torres-Morales, J., Dewhirst, F. E., Borisy, G. G., & Mark Welch, J. L. (2022). Site-tropism of streptococci in the oral microbiome. Molecular oral microbiology, 37(6), 229–243. https://doi.org/10.1111/omi.12387	2022	Research	Metagenome	Yes	CheckM	Human
689	Utter, D. R., Cavanaugh, C. M., & Borisy, G. G. (2022). Genome-Centric Dynamics Shape the Diversity of Oral Bacterial Populations. mBio, 13(6), e0241422. https://doi.org/10.1128/mbio.02414-22	2022	Research	Metagenome	Yes	Bowtie2	Human
690	Chang, J., van Veen, J. A., Tian, C., & Kuramae, E. E. (2022). A review on the impact of domestication of the rhizosphere of grain crops and a perspective on the potential role of the rhizosphere microbial community for sustainable rice crop production. The Science of the total environment, 842, 156706. https://doi.org/10.1016/j.scitotenv.2022.156706	2022	Review
691	Tao, J., Wang, W., Weissman, J. L., Zhang, Y., Chen, S., Zhu, Y., Zhang, C., & Hou, S. (2022). Size-fractionated microbiome observed during an eight-month long sampling in Jiaozhou Bay and the Yellow Sea. Scientific data, 9(1), 605. https://doi.org/10.1038/s41597-022-01734-3	2022	Research	Metagenome			Environment
692	Naik, S. S., Ramphall, S., Rijal, S., Prakash, V., Ekladios, H., Mulayamkuzhiyil Saju, J., Mandal, N., Kham, N. I., Shahid, R., & Venugopal, S. (2022). Association of Gut Microbial Dysbiosis and Hypertension: A Systematic Review. Cureus, 14(10), e29927. https://doi.org/10.7759/cureus.29927	2022	Review
693	Chia, M., Naim, A. N. M., Tay, A. S. L., Lim, K., Chew, K. L., Yow, S. J., Chen, J., Common, J. E. A., Nagarajan, N., & Tham, E. H. (2022). Shared signatures and divergence in skin microbiomes of children with atopic dermatitis and their caregivers. The Journal of allergy and clinical immunology, 150(4), 894–908. https://doi.org/10.1016/j.jaci.2022.01.031	2022	Research	Metagenome	Yes	BWA	Human
694	Khorsand, B., Asadzadeh Aghdaei, H., Nazemalhosseini-Mojarad, E., Nadalian, B., Nadalian, B., & Houri, H. (2022). Overrepresentation of Enterobacteriaceae and Escherichia coli is the major gut microbiome signature in Crohn's disease and ulcerative colitis; a comprehensive metagenomic analysis of IBDMDB datasets. Frontiers in cellular and infection microbiology, 12, 1015890. https://doi.org/10.338…	2022	Research	Metagenome	Yes	Bowtie2	Human
695	Kelly, J. B., Carlson, D. E., Low, J. S., & Thacker, R. W. (2022). Novel trends of genome evolution in highly complex tropical sponge microbiomes. Microbiome, 10(1), 164. https://doi.org/10.1186/s40168-022-01359-z	2022	Research	Metagenome	Yes	BBsplit	Animal
696	Mach, N., Midoux, C., Leclercq, S., Pennarun, S., Le Moyec, L., Rué, O., Robert, C., Sallé, G., & Barrey, E. (2022). Mining the equine gut metagenome: poorly-characterized taxa associated with cardiovascular fitness in endurance athletes. Communications biology, 5(1), 1032. https://doi.org/10.1038/s42003-022-03977-7	2022	Research	Metagenome	Yes	BBMap	Animal
697	Griffin, L. E., Radhakrishnan, S., & Pellizzon, M. A. (2022). Addition of Soluble Fiber in Low-Fat Purified Diets Maintains Cecal and Colonic Morphology, Modulates Bacterial Populations and Predicted Functions, and Improves Glucose Tolerance Compared with Traditional AIN Diets in Male Mice. Current developments in nutrition, 6(10), nzac105. https://doi.org/10.1093/cdn/nzac105	2022	Research	OnlyAmplicon
698	Weissman, J. L., Peras, M., Barnum, T. P., & Fuhrman, J. A. (2022). Benchmarking Community-Wide Estimates of Growth Potential from Metagenomes Using Codon Usage Statistics. mSystems, 7(5), e0074522. https://doi.org/10.1128/msystems.00745-22	2022	Research	Metagenome	Yes	BWA	Plant
699	Kim, Y. T., Jeong, J., Mun, S., Yun, K., Han, K., & Jeong, S. N. (2022). Comparison of the oral microbial composition between healthy individuals and periodontitis patients in different oral sampling sites using 16S metagenome profiling. Journal of periodontal & implant science, 52(5), 394–410. https://doi.org/10.5051/jpis.2200680034	2022	Research	OnlyAmplicon
700	Imchen, M., Anju, V. T., Busi, S., Mohan, M. S., Subhaswaraj, P., Dyavaiah, M., & Kumavath, R. (2022). Metagenomic insights into taxonomic, functional diversity and inhibitors of microbial biofilms. Microbiological research, 265, 127207. https://doi.org/10.1016/j.micres.2022.127207	2022	Review
701	Chen, F., Dai, X., Zhou, C. C., Li, K. X., Zhang, Y. J., Lou, X. Y., Zhu, Y. M., Sun, Y. L., Peng, B. X., & Cui, W. (2022). Integrated analysis of the faecal metagenome and serum metabolome reveals the role of gut microbiome-associated metabolites in the detection of colorectal cancer and adenoma. Gut, 71(7), 1315–1325. https://doi.org/10.1136/gutjnl-2020-323476	2022	Research	Metagenome	Yes	Bowtie2	Human
702	Goodman, A. Z., Papudeshi, B., Doane, M. P., Mora, M., Kerr, E., Torres, M., Nero Moffatt, J., Lima, L., Nosal, A. P., & Dinsdale, E. (2022). Epidermal Microbiomes of Leopard Sharks (Triakis semifasciata) Are Consistent across Captive and Wild Environments. Microorganisms, 10(10), 2081. https://doi.org/10.3390/microorganisms10102081	2022	Research	Metagenome	No
703	Wehedy, E., Murugesan, S., George, C. R., Shatat, I. F., & Al Khodor, S. (2022). Characterization of the Urinary Metagenome and Virome in Healthy Children. Biomedicines, 10(10), 2412. https://doi.org/10.3390/biomedicines10102412	2022	Research	Metagenome	Yes	Bowtie2	Human
704	Gat, D., Zimmermann, R., & Rudich, Y. (2022). Functional genes profile of atmospheric dust in the East Mediterranean suggests widespread anthropogenic influence on aerobiome composition. Journal of Geophysical Research: Biogeosciences, 127, e2022JG007022. https://doi.org/10.1029/2022JG007022	2022	Research	Metagenome	No
705	Kato, T., Kagawa, M., Suda, W., Tsuboi, Y., Inoue-Suzuki, S., Kikuchi, J., Hattori, M., Ohta, T., & Ohno, H. (2022). Integrated Multi-Omics Analysis Reveals Differential Effects of Fructo-Oligosaccharides (FOS) Supplementation on the Human Gut Ecosystem. International journal of molecular sciences, 23(19), 11728. https://doi.org/10.3390/ijms231911728	2022	Research	Metagenome	Yes	Bowtie2	Human
706	Yamamoto, F. Y., Ellis, M., Bowles, P. R., Suehs, B. A., Carvalho, P. L. P. F., Older, C. E., Hume, M. E., & Gatlin, D. M., 3rd (2022). Dietary Supplementation of a Commercial Prebiotic, Probiotic and Their Combination Affected Growth Performance and Transient Intestinal Microbiota of Red Drum (Sciaenops ocellatus L.). Animals : an open access journal from MDPI, 12(19), 2629. https://doi.org/10.3…	2022	Research	OnlyAmplicon
707	Zeng, Y., & Liang, J. Q. (2022). Nasal Microbiome and Its Interaction with the Host in Childhood Asthma. Cells, 11(19), 3155. https://doi.org/10.3390/cells11193155	2022	Review
708	Kobayashi, T., Iwaki, M., Nakajima, A., Nogami, A., & Yoneda, M. (2022). Current Research on the Pathogenesis of NAFLD/NASH and the Gut-Liver Axis: Gut Microbiota, Dysbiosis, and Leaky-Gut Syndrome. International journal of molecular sciences, 23(19), 11689. https://doi.org/10.3390/ijms231911689	2022	Review
709	Kim, D. W., Ahn, J. H., & Cha, C. J. (2022). Biodegradation of plastics: mining of plastic-degrading microorganisms and enzymes using metagenomics approaches. Journal of microbiology (Seoul, Korea), 60(10), 969–976. https://doi.org/10.1007/s12275-022-2313-7	2022	Review
710	Carda-Diéguez, M., Moazzez, R., & Mira, A. (2022). Functional changes in the oral microbiome after use of fluoride and arginine containing dentifrices: a metagenomic and metatranscriptomic study. Microbiome, 10(1), 159. https://doi.org/10.1186/s40168-022-01338-4	2022	Research	Metagenome	Yes	Bowtie2	Human
711	Seong, H. J., Roux, S., Hwang, C. Y., & Sul, W. J. (2022). Marine DNA methylation patterns are associated with microbial community composition and inform virus-host dynamics. Microbiome, 10(1), 157. https://doi.org/10.1186/s40168-022-01340-w	2022	Research	Metagenome	No
712	Lu, J., Rincon, N., Wood, D. E., Breitwieser, F. P., Pockrandt, C., Langmead, B., Salzberg, S. L., & Steinegger, M. (2022). Metagenome analysis using the Kraken software suite. Nature protocols, 17(12), 2815–2839. https://doi.org/10.1038/s41596-022-00738-y	2022	Review
713	Liu, H., Wu, W., & Luo, Y. (2023). Oral and intravenous iron treatment alter the gut microbiome differentially in dialysis patients. International urology and nephrology, 55(3), 759–767. https://doi.org/10.1007/s11255-022-03377-0	2023	Research	OnlyAmplicon
714	Centurion, V. B., Campanaro, S., Basile, A., Treu, L., & Oliveira, V. M. (2022). Microbiome structure in biofilms from a volcanic island in Maritime Antarctica investigated by genome-centric metagenomics and metatranscriptomics. Microbiological research, 265, 127197. https://doi.org/10.1016/j.micres.2022.127197	2022	Research	Metagenome			Environment
715	Sharpton, S. R., Oh, T. G., Madamba, E., Wang, C., Yu, R. T., Atkins, A. R., Huan, T., Downes, M., Evans, R. M., & Loomba, R. (2022). Gut metagenome-derived signature predicts hepatic decompensation and mortality in NAFLD-related cirrhosis. Alimentary pharmacology & therapeutics, 56(10), 1475–1485. https://doi.org/10.1111/apt.17236	2022	Research	Metagenome	No
716	Sun, Q., Li, L., Zhou, H., Wu, Y., Gao, Y., Wu, B., Qiu, Y., Zhou, Z., Song, Q., Zhao, J., & Wu, P. (2022). The detection of urinary viruses is associated with aggravated symptoms and altered bacteriome in female with overactive bladder. Frontiers in microbiology, 13, 984234. https://doi.org/10.3389/fmicb.2022.984234	2022	Research	Metagenome	Yes	BWA	Human
717	Zhang, K., Lin, R., Chang, Y., Zhou, Q., & Zhang, Z. (2022). 16S-FASAS: an integrated pipeline for synthetic full-length 16S rRNA gene sequencing data analysis. PeerJ, 10, e14043. https://doi.org/10.7717/peerj.14043	2022	Method
718	Maciel-Guerra, A., Baker, M., Hu, Y., Wang, W., Zhang, X., Rong, J., Zhang, Y., Zhang, J., Kaler, J., Renney, D., Loose, M., Emes, R. D., Liu, L., Chen, J., Peng, Z., Li, F., & Dottorini, T. (2023). Dissecting microbial communities and resistomes for interconnected humans, soil, and livestock. The ISME journal, 17(1), 21–35. https://doi.org/10.1038/s41396-022-01315-7	2023	Research	Metagenome	Yes	Bowtie2	Animal
719	Bertucci, A., Hoede, C., Dassié, E., Gourves, P. Y., Suin, A., Le Menach, K., Budzinski, H., & Daverat, F. (2022). Impact of environmental micropollutants and diet composition on the gut microbiota of wild european eels (Anguilla anguilla). Environmental pollution (Barking, Essex : 1987), 314, 120207. https://doi.org/10.1016/j.envpol.2022.120207	2022	Research	Metagenome	Yes	BWA	Animal
720	Keller-Costa, T., Kozma, L., Silva, S. G., Toscan, R., Gonçalves, J., Lago-Lestón, A., Kyrpides, N. C., Nunes da Rocha, U., & Costa, R. (2022). Metagenomics-resolved genomics provides novel insights into chitin turnover, metabolic specialization, and niche partitioning in the octocoral microbiome. Microbiome, 10(1), 151. https://doi.org/10.1186/s40168-022-01343-7	2022	Research	Metagenome	No
721	Perez-Marron, J., Sanders, C., Gomez, E., Escopete, S., Owerkowicz, T., & Orwin, P. M. (2022). Community and shotgun metagenomic analysis of Alligator mississippiensis oral cavity and GI tracts reveal complex ecosystems and potential reservoirs of antibiotic resistance. Comparative biochemistry and physiology. Part A, Molecular & integrative physiology, 274, 111319. https://doi.org/10.1016/j.cbpa…	2022	Research	3rdMetagenome
722	Uppal, S., Metz, J. L., Xavier, R. K. M., Nepal, K. K., Xu, D., Wang, G., & Kwan, J. C. (2022). Uncovering Lasonolide A Biosynthesis Using Genome-Resolved Metagenomics. mBio, 13(5), e0152422. https://doi.org/10.1128/mbio.01524-22	2022	Research	Metagenome	No
723	Li, T., & Yin, Y. (2022). Critical assessment of pan-genomic analysis of metagenome-assembled genomes. Briefings in bioinformatics, 23(6), bbac413. https://doi.org/10.1093/bib/bbac413	2022	Method
724	Ferrocino, I., Rantsiou, K., & Cocolin, L. (2022). Microbiome and -omics application in food industry. International journal of food microbiology, 377, 109781. https://doi.org/10.1016/j.ijfoodmicro.2022.109781	2022	Review
725	Jung, J., Bugenyi, A. W., Lee, M. R., Choi, Y. J., Song, K. D., Lee, H. K., Son, Y. O., Lee, D. S., Lee, S. C., Son, Y. J., & Heo, J. (2022). High-quality metagenome-assembled genomes from proximal colonic microbiomes of synbiotic-treated korean native black pigs reveal changes in functional capacity. Scientific reports, 12(1), 14595. https://doi.org/10.1038/s41598-022-18503-2	2022	Research	Metagenome	Yes	Bowtie2	Animal
726	Recent advances in diabetes and microbiota	2022	Review
727	Schmidt, T. S. B., Li, S. S., Maistrenko, O. M., Akanni, W., Coelho, L. P., Dolai, S., Fullam, A., Glazek, A. M., Hercog, R., Herrema, H., Jung, F., Kandels, S., Orakov, A., Thielemann, R., von Stetten, M., Van Rossum, T., Benes, V., Borody, T. J., de Vos, W. M., Ponsioen, C. Y., … Bork, P. (2022). Drivers and determinants of strain dynamics following fecal microbiota transplantation. Nature medi…	2022	Method
728	Verburgt, C. M., Dunn, K. A., Ghiboub, M., Lewis, J. D., Wine, E., Sigall Boneh, R., Gerasimidis, K., Shamir, R., Penny, S., Pinto, D. M., Cohen, A., Bjorndahl, P., Svolos, V., Bielawski, J. P., Benninga, M. A., de Jonge, W. J., & Van Limbergen, J. E. (2023). Successful Dietary Therapy in Paediatric Crohn's Disease is Associated with Shifts in Bacterial Dysbiosis and Inflammatory Metabotype Towar…	2022	Research	Metagenome	Yes	Bowtie2	Human
729	Nidhi, S., Tripathi, P., & Tripathi, V. (2023). Phylogenetic Analysis of Anti-CRISPR and Member Addition in the Families. Molecular biotechnology, 65(2), 273–281. https://doi.org/10.1007/s12033-022-00558-1	2022	Research	Metagenome	No
730	Lv, L. J., Li, S. H., Wen, J. Y., Wang, G. Y., Li, H., He, T. W., Lv, Q. B., Xiao, M. C., Duan, H. L., Chen, M. C., Yi, Z. T., Yan, Q. L., & Yin, A. H. (2022). Deep metagenomic characterization of gut microbial community and function in preeclampsia. Frontiers in cellular and infection microbiology, 12, 933523. https://doi.org/10.3389/fcimb.2022.933523	2022	Research	Metagenome	Yes	Bowtie2	Human
731	Liu, M. C., Zhang, J. T., Chen, J. J., Zhu, Y., Fu, B. K., Hu, Z. Y., Fang, L. Q., Zhang, X. A., & Liu, W. (2022). A global dataset of microbial community in ticks from metagenome study. Scientific data, 9(1), 560. https://doi.org/10.1038/s41597-022-01679-7	2022	Method
732	Microbiome-gut-brain axis in brain development, cognition and behavior during infancy and early childhood	2022	Review
733	Ravi, A., Troncoso-Rey, P., Ahn-Jarvis, J., Corbin, K. R., Harris, S., Harris, H., Aydin, A., Kay, G. L., Le Viet, T., Gilroy, R., Pallen, M. J., Page, A. J., O'Grady, J., & Warren, F. J. (2022). Hybrid metagenome assemblies link carbohydrate structure with function in the human gut microbiome. Communications biology, 5(1), 932. https://doi.org/10.1038/s42003-022-03865-0	2022	Research	Metagenome	Yes	Bowtie2	Human
734	Zhang, T., Li, M., Shi, T., Yan, Y., Niyazbekova, Z., Wang, X., Li, Z., & Jiang, Y. (2022). Transmission of the gut microbiome in cohousing goats and pigs. Frontiers in microbiology, 13, 948617. https://doi.org/10.3389/fmicb.2022.948617	2022	Research	Metagenome	Yes	Trimmomatic	Human
735	Piatkowski, B. T., Carper, D. L., Carrell, A. A., Chen, I. A., Clum, A., Daum, C., Eloe-Fadrosh, E. A., Gilbert, D., Granath, G., Huntemann, M., Jawdy, S. S., Klarenberg, I. J., Kostka, J. E., Kyrpides, N. C., Lawrence, T. J., Mukherjee, S., Nilsson, M. B., Palaniappan, K., Pelletier, D. A., Pennacchio, C., … Weston, D. J. (2022). Draft Metagenome Sequences of the Sphagnum (Peat Moss) Microbiome …	2022	Review
736	Laia, N. L., Barko, P. C., Sullivan, D. R., McMichael, M. A., Williams, D. A., & Reinhart, J. M. (2022). Longitudinal analysis of the rectal microbiome in dogs with diabetes mellitus after initiation of insulin therapy. PloS one, 17(9), e0273792. https://doi.org/10.1371/journal.pone.0273792	2022	Research	OnlyAmplicon
737	Ke, S., Weiss, S. T., & Liu, Y. Y. (2022). Dissecting the role of the human microbiome in COVID-19 via metagenome-assembled genomes. Nature communications, 13(1), 5235. https://doi.org/10.1038/s41467-022-32991-w	2022	Research	Metagenome	Yes	MetaWRAP	Human
738	Vavreckova, M., Galanova, N., Kostovcik, M., Krystynik, O., Ivanovova, E., Roubalova, R., Jiraskova Zakostelska, Z., Friedecky, D., Friedecka, J., Haluzik, M., Karasek, D., & Kostovcikova, K. (2022). Specific gut bacterial and fungal microbiota pattern in the first half of pregnancy is linked to the development of gestational diabetes mellitus in the cohort including obese women. Frontiers in end…	2022	Research	OnlyAmplicon
739	Ong, C. T., Ross, E. M., Boe-Hansen, G., Turni, C., Hayes, B. J., Fordyce, G., & Tabor, A. E. (2022). Adaptive sampling during sequencing reveals the origins of the bovine reproductive tract microbiome across reproductive stages and sexes. Scientific reports, 12(1), 15075. https://doi.org/10.1038/s41598-022-19022-w	2022	Research	Metagenome	Yes	Minimap2	Animal
740	Das, N., Bhuyan, B., & Pandey, P. (2022). Correlation of soil microbiome with crude oil contamination drives detection of hydrocarbon degrading genes which are independent to quantity and type of contaminants. Environmental research, 215(Pt 1), 114185. https://doi.org/10.1016/j.envres.2022.114185	2022	Research	Metagenome	No
741	Kharofa, J., Apewokin, S., Alenghat, T., & Ollberding, N. J. (2023). Metagenomic analysis of the fecal microbiome in colorectal cancer patients compared to healthy controls as a function of age. Cancer medicine, 12(3), 2945–2957. https://doi.org/10.1002/cam4.5197	2023	Research	Metagenome	Yes	CuratedMetagenomicData	Human
742	Zhang, L., Chen, L., Yu, X. A., Duvallet, C., Isazadeh, S., Dai, C., Park, S., Frois-Moniz, K., Duarte, F., Ratti, C., Alm, E. J., & Ling, F. (2022). MicrobiomeCensus estimates human population sizes from wastewater samples based on inter-individual variability in gut microbiomes. PLoS computational biology, 18(9), e1010472. https://doi.org/10.1371/journal.pcbi.1010472	2022	Research	OnlyAmplicon
743	Ahn, H. K., Kim, K., Park, J., & Kim, K. H. (2022). Urinary microbiome profile in men with genitourinary malignancies. Investigative and clinical urology, 63(5), 569–576. https://doi.org/10.4111/icu.20220124	2022	Research	OnlyAmplicon
744	Li, Q., Tian, L., Cai, X., Wang, Y., & Mao, Y. (2022). Plastisphere showing unique microbiome and resistome different from activated sludge. The Science of the total environment, 851(Pt 2), 158330. https://doi.org/10.1016/j.scitotenv.2022.158330	2022	Research	Metagenome	Yes	Kraken2	Plant
745	Ninomiya, K., Paudel, D., Uehara, O., Morikawa, T., Islam, S. T., Khurelchuluun, A., Ariwansa, D., Yoshida, K., Matsuoka, H., Hajime, H., Kayoko, F., Nakamura, K., & Abiko, Y. (2022). Effect of Systemic Administration of Amitriptyline on Oral Microbes in Rats. In vivo (Athens, Greece), 36(5), 2134–2142. https://doi.org/10.21873/invivo.12939	2022	Research	Metagenome	Yes	Kraken2	Human
746	Yutin, N., Rayko, M., Antipov, D., Mutz, P., Wolf, Y. I., Krupovic, M., & Koonin, E. V. (2022). Varidnaviruses in the Human Gut: A Major Expansion of the Order Vinavirales. Viruses, 14(9), 1842. https://doi.org/10.3390/v14091842	2022	Research	OnlyAmplicon
747	Wu, C., Fei, J., Xu, Q., Tao, Y., Zhou, Z., Wang, Y., Wu, J., & Gu, H. F. (2022). Interaction between Plasma Metabolomics and Intestinal Microbiome in db/db Mouse, an Animal Model for Study of Type 2 Diabetes and Diabetic Kidney Disease. Metabolites, 12(9), 775. https://doi.org/10.3390/metabo12090775	2022	Research	Metagenome	Yes	Kraken2	Animal
748	Asensio, E. M., Ortega-Azorín, C., Barragán, R., Alvarez-Sala, A., Sorlí, J. V., Pascual, E. C., Fernández-Carrión, R., Villamil, L. V., Corella, D., & Coltell, O. (2022). Association between Microbiome-Related Human Genetic Variants and Fasting Plasma Glucose in a High-Cardiovascular-Risk Mediterranean Population. Medicina (Kaunas, Lithuania), 58(9), 1238. https://doi.org/10.3390/medicina58091238	2022	Research	Metagenome	No
749	Li-Gao, R., Grubbs, K., Bertoni, A. G., Hoffman, K. L., Petrosino, J. F., Ramesh, G., Wu, M., Rotter, J. I., Chen, Y. I., Evans, A. M., Robinson, R. J., Sommerville, L., Mook-Kanamori, D., Goodarzi, M. O., Michelotti, G. A., & Sheridan, P. A. (2022). The Roles of Gut Microbiome and Plasma Metabolites in the Associations between ABO Blood Groups and Insulin Homeostasis: The Microbiome and Insulin …	2022	Research	Metagenome	Yes	BBDuk	Human
750	Kaushal G, Thakur M, Rai AK, Singh SP. A Comprehensive Metagenomic Analysis Framework Revealing Microbiome Profile and Potential for Hydrocarbon Degradation and Carbohydrate Metabolism in a Himalayan Artificial Lake. Sustainability. 2022; 14(18):11455. https://doi.org/10.3390/su141811455	2022	Research	Metagenome	No
751	Liu, L., Chen, X., Liu, L., & Qin, H. (2022). Clostridium butyricum Potentially Improves Immunity and Nutrition through Alteration of the Microbiota and Metabolism of Elderly People with Malnutrition in Long-Term Care. Nutrients, 14(17), 3546. https://doi.org/10.3390/nu14173546	2022	Research	Metagenome	Yes	SOAP2	Human
752	Zeng, S., Patangia, D., Almeida, A., Zhou, Z., Mu, D., Paul Ross, R., Stanton, C., & Wang, S. (2022). A compendium of 32,277 metagenome-assembled genomes and over 80 million genes from the early-life human gut microbiome. Nature communications, 13(1), 5139. https://doi.org/10.1038/s41467-022-32805-z	2022	Research	Metagenome	Yes	KneadData	Human
753	Karpinets, T. V., Wu, X., Solley, T., El Alam, M. B., Sims, T. T., Yoshida-Court, K., Lynn, E., Ahmed-Kaddar, M., Biegert, G., Yue, J., Song, X., Sun, H., Petrosino, J. F., Mezzari, M. P., Okhuysen, P., Eifel, P. J., Jhingran, A., Lin, L. L., Schmeler, K. M., Ramondetta, L., … Colbert, L. E. (2022). Metagenomes of rectal swabs in larger, advanced stage cervical cancers have enhanced mucus degradi…	2022	Research	Metagenome	Yes	Bowtie2	Human
754	Mao, J., & Ma, L. I. (2022). DIRICHLET-TREE MULTINOMIAL MIXTURES FOR CLUSTERING MICROBIOME COMPOSITIONS. The annals of applied statistics, 16(3), 1476–1499. https://doi.org/10.1214/21-aoas1552	2022	Method
755	Beura, S., Kundu, P., Das, A. K., & Ghosh, A. (2022). Metagenome-scale community metabolic modelling for understanding the role of gut microbiota in human health. Computers in biology and medicine, 149, 105997. https://doi.org/10.1016/j.compbiomed.2022.105997	2022	Review
756	Korvigo, I., Igolkina, A. A., Kichko, A. A., Aksenova, T., & Andronov, E. E. (2022). Be aware of the allele-specific bias and compositional effects in multi-template PCR. PeerJ, 10, e13888. https://doi.org/10.7717/peerj.13888	2022	Research	OnlyAmplicon
757	Poussin, C., Khachatryan, L., Sierro, N., Narsapuram, V. K., Meyer, F., Kaikala, V., Chawla, V., Muppirala, U., Kumar, S., Belcastro, V., Battey, J. N. D., Scotti, E., Boué, S., McHardy, A. C., Peitsch, M. C., Ivanov, N. V., & Hoeng, J. (2022). Crowdsourced benchmarking of taxonomic metagenome profilers: lessons learned from the sbv IMPROVER Microbiomics challenge. BMC genomics, 23(1), 624. https…	2022	Method
758	Shi, X., Gao, B., Srivastava, A., Izzi, Z., Abdalla, Y., Shen, W., & Raj, D. (2022). Alterations of gut microbial pathways and virulence factors in hemodialysis patients. Frontiers in cellular and infection microbiology, 12, 904284. https://doi.org/10.3389/fcimb.2022.904284	2022	Research	Metagenome	Yes	Bowtie2	Human
759	Yang, Y., Fang, A., Feng, K., Zhang, D., Zhou, H., & Xing, D. (2022). Single-cell metagenomics and metagenomics approaches reveal extracellular electron transfer of psychrophilic electroactive biofilms. The Science of the total environment, 836, 155606. https://doi.org/10.1016/j.scitotenv.2022.155606	2022	Method
760	Uehara, M., Inoue, T., Kominato, M., Hase, S., Sasaki, E., Toyoda, A., & Sakakibara, Y. (2022). Intraintestinal Analysis of the Functional Activity of Microbiomes and Its Application to the Common Marmoset Intestine. mSystems, 7(5), e0052022. https://doi.org/10.1128/msystems.00520-22	2022	Research	Metagenome	Yes	Trimmomatic	Animal
761	Bai, J., Wan, Z., Zhang, Y., Wang, T., Xue, Y., & Peng, Q. (2022). Composition and diversity of gut microbiota in diabetic retinopathy. Frontiers in microbiology, 13, 926926. https://doi.org/10.3389/fmicb.2022.926926	2022	Research	OnlyAmplicon
762	Yan, Z., Chen, B., Yang, Y., Yi, X., Wei, M., Ecklu-Mensah, G., Buschmann, M. M., Liu, H., Gao, J., Liang, W., Liu, X., Yang, J., Ma, W., Liang, Z., Wang, F., Chen, D., Wang, L., Shi, W., Stampfli, M. R., Li, P., … Wang, Z. (2022). Multi-omics analyses of airway host-microbe interactions in chronic obstructive pulmonary disease identify potential therapeutic interventions. Nature microbiology, 7(…	2022	Research	Metagenome	Yes	BWA	Human
763	Miranda, K., Weigel, B. L., Fogarty, E. C., Veseli, I. A., Giblin, A. E., Eren, A. M., & Pfister, C. A. (2022). The Diversity and Functional Capacity of Microbes Associated with Coastal Macrophytes. mSystems, 7(5), e0059222. https://doi.org/10.1128/msystems.00592-22	2022	Research	Metagenome	No
764	Cheng, M., Zhao, Y., Cui, Y., Zhong, C., Zha, Y., Li, S., Cao, G., Li, M., Zhang, L., Ning, K., & Han, J. (2022). Stage-specific roles of microbial dysbiosis and metabolic disorders in rheumatoid arthritis. Annals of the rheumatic diseases, 81(12), 1669–1677. Advance online publication. https://doi.org/10.1136/ard-2022-222871	2022	Research	OnlyAmplicon
765	Adi Wicaksono, W., Braun, M., Bernhardt, J., Riedel, K., Cernava, T., & Berg, G. (2022). Trade-off for survival: Microbiome response to chemical exposure combines activation of intrinsic resistances and adapted metabolic activity. Environment international, 168, 107474. https://doi.org/10.1016/j.envint.2022.107474	2022	Research	Metagenome	Yes	Bowtie2	Plant
766	Hosomi, K., Saito, M., Park, J., Murakami, H., Shibata, N., Ando, M., Nagatake, T., Konishi, K., Ohno, H., Tanisawa, K., Mohsen, A., Chen, Y. A., Kawashima, H., Natsume-Kitatani, Y., Oka, Y., Shimizu, H., Furuta, M., Tojima, Y., Sawane, K., Saika, A., … Kunisawa, J. (2022). Oral administration of Blautia wexlerae ameliorates obesity and type 2 diabetes via metabolic remodeling of the gut microbio…	2022	Research	OnlyAmplicon
767	Chiciudean, I., Russo, G., Bogdan, D. F., Levei, E. A., Faur, L., Hillebrand-Voiculescu, A., Moldovan, O. T., & Banciu, H. L. (2022). Competition-cooperation in the chemoautotrophic ecosystem of Movile Cave: first metagenomic approach on sediments. Environmental microbiome, 17(1), 44. https://doi.org/10.1186/s40793-022-00438-w	2022	Research	Metagenome	No
768	Podlesny, D., Durdevic, M., Paramsothy, S., Kaakoush, N. O., Högenauer, C., Gorkiewicz, G., Walter, J., & Fricke, W. F. (2022). Identification of clinical and ecological determinants of strain engraftment after fecal microbiota transplantation using metagenomics. Cell reports. Medicine, 3(8), 100711. https://doi.org/10.1016/j.xcrm.2022.100711	2022	Research	Metagenome	Yes	Bowtie2	Human
769	Lima, L. F. O., Alker, A. T., Papudeshi, B., Morris, M. M., Edwards, R. A., de Putron, S. J., & Dinsdale, E. A. (2023). Coral and Seawater Metagenomes Reveal Key Microbial Functions to Coral Health and Ecosystem Functioning Shaped at Reef Scale. Microbial ecology, 86(1), 392–407. https://doi.org/10.1007/s00248-022-02094-6	2023	Research	Metagenome	No
770	Rossi, A., Morlino, M. S., Gaspari, M., Basile, A., Kougias, P., Treu, L., & Campanaro, S. (2022). Analysis of the anaerobic digestion metagenome under environmental stresses stimulating prophage induction. Microbiome, 10(1), 125. https://doi.org/10.1186/s40168-022-01316-w	2022	Research	Metagenome	No
771	Oliveira, M. E. T., Paulino, G. V. B., Dos Santos Júnior, E. D., da Silva Oliveira, F. A., Melo, V. M. M., Ursulino, J. S., de Aquino, T. M., Shetty, A. K., Landell, M. F., & Gitaí, D. L. G. (2022). Multi-omic Analysis of the Gut Microbiome in Rats with Lithium-Pilocarpine-Induced Temporal Lobe Epilepsy. Molecular neurobiology, 59(10), 6429–6446. https://doi.org/10.1007/s12035-022-02984-3	2022	Research	OnlyAmplicon
772	Moya-Gonzálvez, E. M., Peña-Gil, N., Rubio-Del-Campo, A., Coll-Marqués, J. M., Gozalbo-Rovira, R., Monedero, V., Rodríguez-Díaz, J., & Yebra, M. J. (2022). Infant Gut Microbial Metagenome Mining of α-l-Fucosidases with Activity on Fucosylated Human Milk Oligosaccharides and Glycoconjugates. Microbiology spectrum, 10(4), e0177522. https://doi.org/10.1128/spectrum.01775-22	2022	Research	Metagenome	No
773	Du, S., Zhang, Y., Shen, J. P., Hu, H. W., Zhang, J., Shu, C., & He, J. Z. (2022). Alteration of Manure Antibiotic Resistance Genes via Soil Fauna Is Associated with the Intestinal Microbiome. mSystems, 7(4), e0052922. https://doi.org/10.1128/msystems.00529-22	2022	Research	Metagenome	No
774	Dhondge, H. V., Barvkar, V. T., Paul, D., Dastager, S. G., Pable, A. A., & Nadaf, A. B. (2022). Exploring the core microbiota in scented rice (Oryza sativa L.) rhizosphere through metagenomics approach. Microbiological research, 263, 127157. https://doi.org/10.1016/j.micres.2022.127157	2022	Research	OnlyAmplicon
775	Lou, D., Zhang, X., Cao, Y., Zhou, Z., Liu, C., Kuang, G., Tan, J., & Zhu, L. (2022). A novel NADP(H)-dependent 3α-HSDH from the intestinal microbiome of Ursus thibetanus. International journal of biological macromolecules, 219, 159–165. https://doi.org/10.1016/j.ijbiomac.2022.07.252	2022	Research	OnlyAmplicon
776	Hu, J., Yang, J., Chen, L., Meng, X., Zhang, X., Li, W., Li, Z., & Huang, G. (2022). Alterations of the Gut Microbiome in Patients With Pituitary Adenoma. Pathology oncology research : POR, 28, 1610402. https://doi.org/10.3389/pore.2022.1610402	2022	Research	Metagenome	Yes	BWA	Human
777	Kim, N., Gim, J. A., Lee, B. J., Choi, B. I., Yoon, H. S., Kim, S. H., Joo, M. K., Park, J. J., & Kim, C. (2022). Crosstalk between mucosal microbiota, host gene expression, and sociomedical factors in the progression of colorectal cancer. Scientific reports, 12(1), 13447. https://doi.org/10.1038/s41598-022-17823-7	2022	Research	OnlyAmplicon
778	De Bernardini, N., Basile, A., Zampieri, G., Kovalovszki, A., De Diego Diaz, B., Offer, E., Wongfaed, N., Angelidaki, I., Kougias, P. G., Campanaro, S., & Treu, L. (2022). Integrating metagenomic binning with flux balance analysis to unravel syntrophies in anaerobic CO2 methanation. Microbiome, 10(1), 117. https://doi.org/10.1186/s40168-022-01311-1	2022	Research	3rdMetagenome
779	Park, S., Moon, J., Kang, N., Kim, Y. H., You, Y. A., Kwon, E., Ansari, A., Hur, Y. M., Park, T., & Kim, Y. J. (2022). Predicting preterm birth through vaginal microbiota, cervical length, and WBC using a machine learning model. Frontiers in microbiology, 13, 912853. https://doi.org/10.3389/fmicb.2022.912853	2022	Research	OnlyAmplicon
780	Zheng, X., Dai, X., Zhu, Y., Yang, J., Jiang, H., Dong, H., & Huang, L. (2022). (Meta)Genomic Analysis Reveals Diverse Energy Conservation Strategies Employed by Globally Distributed Gemmatimonadota. mSystems, 7(4), e0022822. https://doi.org/10.1128/msystems.00228-22	2022	Research	Metagenome	No
781	Mercado, J. V., Koyama, M., & Nakasaki, K. (2022). Co-occurrence network analysis reveals loss of microbial interactions in anaerobic digester subjected to repeated organic load shocks. Water research, 221, 118754. https://doi.org/10.1016/j.watres.2022.118754	2022	Research	OnlyAmplicon
782	Reconstruction and Dynamics of the Human Intestinal Microbiome Observed In Situ	2022	Research	Metagenome	Yes	KneadData	Human
783	Błażejewska, A., Zalewska, M., Grudniak, A., & Popowska, M. (2022). A Comprehensive Study of the Microbiome, Resistome, and Physical and Chemical Characteristics of Chicken Waste from Intensive Farms. Biomolecules, 12(8), 1132. https://doi.org/10.3390/biom12081132	2022	Research	OnlyAmplicon
784	Kamilari, E., Tsaltas, D., Stanton, C., & Ross, R. P. (2022). Metataxonomic Mapping of the Microbial Diversity of Irish and Eastern Mediterranean Cheeses. Foods (Basel, Switzerland), 11(16), 2483. https://doi.org/10.3390/foods11162483	2022	Research	OnlyAmplicon
785	Li, L. P., Peng, K. L., Xue, M. Y., Zhu, S. L., Liu, J. X., & Sun, H. Z. (2022). An Age Effect of Rumen Microbiome in Dairy Buffaloes Revealed by Metagenomics. Microorganisms, 10(8), 1491. https://doi.org/10.3390/microorganisms10081491	2022	Research	Metagenome	Yes	BWA	Animal
786	Vilo, C., Dong, Q., Galetovic, A., & Gómez-Silva, B. (2022). Metagenome-Assembled Genome of Cyanocohniella sp. LLY from the Cyanosphere of Llayta, an Edible Andean Cyanobacterial Macrocolony. Microorganisms, 10(8), 1517. https://doi.org/10.3390/microorganisms10081517	2022	Research	Metagenome	No
787	Bischoff, S. C., Nguyen, N. K., Seethaler, B., Beisner, J., Kügler, P., & Stefan, T. (2022). Gut Microbiota Patterns Predicting Long-Term Weight Loss Success in Individuals with Obesity Undergoing Nonsurgical Therapy. Nutrients, 14(15), 3182. https://doi.org/10.3390/nu14153182	2022	Research	Metagenome	No
788	Lin, C. Y., Jha, A. R., Oba, P. M., Yotis, S. M., Shmalberg, J., Honaker, R. W., & Swanson, K. S. (2022). Longitudinal fecal microbiome and metabolite data demonstrate rapid shifts and subsequent stabilization after an abrupt dietary change in healthy adult dogs. Animal microbiome, 4(1), 46. https://doi.org/10.1186/s42523-022-00194-9	2022	Research	Metagenome	No
789	Tao, S., Zou, H., Li, J., & Wei, H. (2022). Landscapes of Enteric Virome Signatures in Early-Weaned Piglets. Microbiology spectrum, 10(4), e0169822. https://doi.org/10.1128/spectrum.01698-22	2022	Research	Metagenome	No
790	Nawaz, M. Z., & Wang, F. (2022). Meta-omics approaches reveal unique small RNAs exhibited by the uncultured microorganisms dwelling deep-sea hydrothermal sediment in Guaymas Basin. Archives of microbiology, 204(8), 461. https://doi.org/10.1007/s00203-022-03085-4	2022	Research	Metagenome			Environment
791	Hernández-Guzmán, M., Pérez-Hernández, V., Gómez-Acata, S., Jiménez-Bueno, N., Verhulst, N., Muñoz-Arenas, L. C., Navarro-Noya, Y. E., Luna-Guido, M. L., & Dendooven, L. (2022). Application of young maize plant residues alters the microbiome composition and its functioning in a soil under conservation agriculture: a metagenomics study. Archives of microbiology, 204(8), 458. https://doi.org/10.100…	2022	Research	Metagenome	Yes	BBMap	Human
792	Sugden, S., Holert, J., Cardenas, E., Mohn, W. W., & Stein, L. Y. (2022). Microbiome of the freshwater sponge Ephydatia muelleri shares compositional and functional similarities with those of marine sponges. The ISME journal, 16(11), 2503–2512. https://doi.org/10.1038/s41396-022-01296-7	2022	NotAvailable
793	Ma, R., Cheng, L., Song, Y., Sun, Y., Gui, W., Deng, Y., Xie, C., & Liu, M. (2022). Altered Lung Microbiome and Metabolome Profile in Children With Pulmonary Arterial Hypertension Associated With Congenital Heart Disease. Frontiers in medicine, 9, 940784. https://doi.org/10.3389/fmed.2022.940784	2022	Research	OnlyAmplicon
794	Li, G., Jiang, Y., Li, Q., An, D., Bao, M., Lang, L., Han, L., Huang, X., & Jiang, C. (2022). Comparative and functional analyses of fecal microbiome in Asian elephants. Antonie van Leeuwenhoek, 115(9), 1187–1202. https://doi.org/10.1007/s10482-022-01757-1	2022	Research	Metagenome	Yes	SOAP2	Animal
795	Dunn, K. A., MacDonald, T., Rodrigues, G. J., Forbrigger, Z., Bielawski, J. P., Langille, M. G. I., Van Limbergen, J., & Kulkarni, K. (2022). Antibiotic and antifungal use in pediatric leukemia and lymphoma patients are associated with increasing opportunistic pathogens and decreasing bacteria responsible for activities that enhance colonic defense. Frontiers in cellular and infection microbiolog…	2022	Research	Metagenome	Yes	Bowtie2	Human
796	Ingle, A. T., Fortney, N. W., Myers, K. S., Walters, K. A., Scarborough, M. J., Donohue, T. J., & Noguera, D. R. (2022). Metagenome-Assembled Genomes from a Microbiome Grown in Dairy Manure Hydrolysate. Microbiology resource announcements, 11(8), e0029222. https://doi.org/10.1128/mra.00292-22	2022	Review
797	Holman, D. B., Kommadath, A., Tingley, J. P., & Abbott, D. W. (2022). Novel Insights into the Pig Gut Microbiome Using Metagenome-Assembled Genomes. Microbiology spectrum, 10(4), e0238022. https://doi.org/10.1128/spectrum.02380-22	2022	Research	Metagenome	Yes	Bowtie2	Animal
798	Rodríguez-Ramos, J. A., Borton, M. A., McGivern, B. B., Smith, G. J., Solden, L. M., Shaffer, M., Daly, R. A., Purvine, S. O., Nicora, C. D., Eder, E. K., Lipton, M., Hoyt, D. W., Stegen, J. C., & Wrighton, K. C. (2022). Genome-Resolved Metaproteomics Decodes the Microbial and Viral Contributions to Coupled Carbon and Nitrogen Cycling in River Sediments. mSystems, 7(4), e0051622. https://doi.org/…	2022	Research	Metagenome	No
799	Ross, E. M., & Hayes, B. J. (2022). Metagenomic Predictions: A Review 10 years on. Frontiers in genetics, 13, 865765. https://doi.org/10.3389/fgene.2022.865765	2022	Review
800	Rau, J., Werner, D., Beer, M., Höper, D., & Kampen, H. (2022). The microbial RNA metagenome of Aedes albopictus (Diptera: Culicidae) from Germany. Parasitology research, 121(9), 2587–2599. https://doi.org/10.1007/s00436-022-07576-7	2022	Research	Metagenome	Yes	BBDuk	Animal
801	Yakimovich, K. M., & Quarmby, L. M. (2022). A metagenomic study of the bacteria in snow algae microbiomes. Canadian journal of microbiology, 68(7), 507–520. https://doi.org/10.1139/cjm-2021-0313	2022	Research	Metagenome	Yes	BBDuk	Animal
802	Lidbury, I. D. E. A., Raguideau, S., Borsetto, C., Murphy, A. R. J., Bottrill, A., Liu, S., Stark, R., Fraser, T., Goodall, A., Jones, A., Bending, G. D., Tibbet, M., Hammond, J. P., Quince, C., Scanlan, D. J., Pandhal, J., & Wellington, E. M. H. (2022). Stimulation of Distinct Rhizosphere Bacteria Drives Phosphorus and Nitrogen Mineralization in Oilseed Rape under Field Conditions. mSystems, 7(4…	2022	Research	OnlyAmplicon
803	James, M. M., Pal, N., Sharma, P., Kumawat, M., Shubham, S., Verma, V., Tiwari, R. R., Singh, B., Nagpal, R., Sarma, D. K., & Kumar, M. (2022). Role of butyrogenic Firmicutes in type-2 diabetes. Journal of diabetes and metabolic disorders, 21(2), 1873–1882. https://doi.org/10.1007/s40200-022-01081-5	2022	Review
804	Bhar, S., Singh, R., Pinna, N. K., Bose, T., Dutta, A., & Mande, S. S. (2022). Sensing Host Health: Insights from Sensory Protein Signature of the Metagenome. Applied and environmental microbiology, 88(15), e0059622. https://doi.org/10.1128/aem.00596-22	2022	Research	Metagenome	No
805	Bukavina, L., Prunty, M., Isali, I., Calaway, A., Ginwala, R., Sindhani, M., Ghannoum, M., Mishra, K., Kutikov, A., Uzzo, R. G., Ponsky, L. E., & Abbosh, P. H. (2022). Human Gut Mycobiome and Fungal Community Interaction: The Unknown Musketeer in the Chemotherapy Response Status in Bladder Cancer. European urology open science, 43, 5–13. https://doi.org/10.1016/j.euros.2022.06.005	2022	Research	OnlyAmplicon
806	Lim, S. J., Thompson, L. R., Young, C. M., Gaasterland, T., & Goodwin, K. D. (2022). Dominance of Sulfurospirillum in Metagenomes Associated with the Methane Ice Worm (Sirsoe methanicola). Applied and environmental microbiology, 88(15), e0029022. https://doi.org/10.1128/aem.00290-22	2022	Research	Metagenome	Yes	Bowtie2	Animal
807	Santoni, M., Verdi, L., Imran Pathan, S., Napoli, M., Dalla Marta, A., Dani, F. R., Pacini, G. C., & Ceccherini, M. T. (2023). Soil microbiome biomass, activity, composition and CO2 emissions in a long-term organic and conventional farming systems. Soil Use and Management, 39, 588–605. https://doi.org/10.1111/sum.12836	2023	Research	OnlyAmplicon
808	Van Camp, P. J., & Porollo, A. (2022). SEQ2MGS: an effective tool for generating realistic artificial metagenomes from the existing sequencing data. NAR genomics and bioinformatics, 4(3), lqac050. https://doi.org/10.1093/nargab/lqac050	2022	Research	Metagenome	Yes	NotSupply	Human
809	Elucidation of the biodegradation pathways of bis(2-hydroxyethyl) terephthalate and dimethyl terephthalate under anaerobic conditions revealed by enrichment culture and microbiome analysis	2022	Research	Metagenome	No
810	Wada, N., Hsu, M. T., Tandon, K., Hsiao, S. S., Chen, H. J., Chen, Y. H., Chiang, P. W., Yu, S. P., Lu, C. Y., Chiou, Y. J., Tu, Y. C., Tian, X., Chen, B. C., Lee, D. C., Yamashiro, H., Bourne, D. G., & Tang, S. L. (2022). High-resolution spatial and genomic characterization of coral-associated microbial aggregates in the coral Stylophora pistillata. Science advances, 8(27), eabo2431. https://doi…	2022	Research	OnlyAmplicon
811	Kim, K., Lee, Y., & Won, S. (2022). Relative contributions of the host genome, microbiome, and environment to the metabolic profile. Genes & genomics, 44(9), 1081–1089. https://doi.org/10.1007/s13258-022-01277-2	2022	Research	OnlyAmplicon
812	Hoque, M. N., Rahman, M. S., Islam, T., Sultana, M., Crandall, K. A., & Hossain, M. A. (2022). Induction of mastitis by cow-to-mouse fecal and milk microbiota transplantation causes microbiome dysbiosis and genomic functional perturbation in mice. Animal microbiome, 4(1), 43. https://doi.org/10.1186/s42523-022-00193-w	2022	Research	Metagenome	Yes	BBDuk	Animal
813	Kanukollu, S., Remus, R., Rücker, A. M., Buchen-Tschiskale, C., Hoffmann, M., & Kolb, S. (2022). Methanol utilizers of the rhizosphere and phyllosphere of a common grass and forb host species. Environmental microbiome, 17(1), 35. https://doi.org/10.1186/s40793-022-00428-y	2022	Research	Metagenome	Yes	Kaiju	Plant
814	Tham, K. C., Lefferdink, R., Duan, K., Lim, S. S., Wong, X. F. C. C., Ibler, E., Wu, B., Abu-Zayed, H., Rangel, S. M., Del Duca, E., Chowdhury, M., Chima, M., Kim, H. J., Lee, B., Guttman-Yassky, E., Paller, A. S., & Common, J. E. A. (2022). Distinct skin microbiome community structures in congenital ichthyosis. The British journal of dermatology, 187(4), 557–570. https://doi.org/10.1111/bjd.21687	2022	NotRevalent
815	Rubiola, S., Macori, G., Civera, T., Fanning, S., Mitchell, M., & Chiesa, F. (2022). Comparison Between Full-Length 16S rRNA Metabarcoding and Whole Metagenome Sequencing Suggests the Use of Either Is Suitable for Large-Scale Microbiome Studies. Foodborne pathogens and disease, 19(7), 495–504. https://doi.org/10.1089/fpd.2022.0027	2022	Research	Metagenome	Yes	Bowtie2	Plant
816	Grace-Farfaglia, P., Frazier, H., & Iversen, M. D. (2022). Essential Factors for a Healthy Microbiome: A Scoping Review. International journal of environmental research and public health, 19(14), 8361. https://doi.org/10.3390/ijerph19148361	2022	Review
817	Wen, Y., Wu, Q., Zhang, L., He, J., Chen, Y., Yang, X., Zhang, K., Niu, X., & Li, S. (2022). Association of Intrauterine Microbes with Endometrial Factors in Intrauterine Adhesion Formation and after Medicine Treatment. Pathogens (Basel, Switzerland), 11(7), 784. https://doi.org/10.3390/pathogens11070784	2022	Research	Metagenome	Yes	Kraken2	Animal
818	Wei, C., Gu, W., Tian, R., Xu, F., Han, Y., Ji, Y., Li, T., Zhu, Y., Lang, P., & Wu, W. (2022). Comparative analysis of the structure and function of rhizosphere microbiome of the Chinese medicinal herb Alisma in different regions. Archives of microbiology, 204(7), 448. https://doi.org/10.1007/s00203-022-03084-5	2022	Research	Metagenome	No
819	Borren, N. Z., & Ananthakrishnan, A. N. (2022). Precision medicine: how multiomics will shape the future of inflammatory bowel disease?. Current opinion in gastroenterology, 38(4), 382–387. https://doi.org/10.1097/MOG.0000000000000847	2022	Review
820	Urbaniak, C., Morrison, M. D., Thissen, J. B., Karouia, F., Smith, D. J., Mehta, S., Jaing, C., & Venkateswaran, K. (2022). Microbial Tracking-2, a metagenomics analysis of bacteria and fungi onboard the International Space Station. Microbiome, 10(1), 100. https://doi.org/10.1186/s40168-022-01293-0	2022	Research	Metagenome	No
821	Ojima, M. N., Jiang, L., Arzamasov, A. A., Yoshida, K., Odamaki, T., Xiao, J., Nakajima, A., Kitaoka, M., Hirose, J., Urashima, T., Katoh, T., Gotoh, A., van Sinderen, D., Rodionov, D. A., Osterman, A. L., Sakanaka, M., & Katayama, T. (2022). Priority effects shape the structure of infant-type Bifidobacterium communities on human milk oligosaccharides. The ISME journal, 16(9), 2265–2279. https://…	2022	Research	Metagenome	No
822	Wynendaele, E., Debunne, N., Janssens, Y., De Spiegeleer, A., Verbeke, F., Tack, L., Van Welden, S., Goossens, E., Knappe, D., Hoffmann, R., Van De Wiele, C., Laukens, D., Van Eenoo, P., Vereecke, L., Van Immerseel, F., De Wever, O., & De Spiegeleer, B. (2022). The quorum sensing peptide EntF* promotes colorectal cancer metastasis in mice: a new factor in the host-microbiome interaction. BMC biol…	2022	Research	Metagenome	No
823	Saito, D., Lemos, L. N., Ferreira, A. T. R. N., Saito, C. P. B., de Oliveira, R. F., Cannavan, F. S., & Tsai, S. M. (2022). Draft Genome Sequences of Five Putatively Novel Saccharibacteria Species Assembled from the Human Oral Metagenome. Microbiology resource announcements, 11(7), e0024622. https://doi.org/10.1128/mra.00246-22	2022	Review
824	Lemos, L. N., de Carvalho, F. M., Santos, F. F., Valiatti, T. B., Corsi, D. C., de Oliveira Silveira, A. C., Gerber, A., Guimarães, A. P. C., de Oliveira Souza, C., Brasiliense, D. M., Maia Castelo-Branco, D. S. C., Anzai, E. K., Bessa-Neto, F. O., de Melo, G. M., de Souza, G. H., Ferraz, L. F. C., de Nazaré Miranda Bahia, M., Mattos, M. S., da Silva, R. G. B., Veiga, R., … de Vasconcelos, A. T. …	2022	Research	Metagenome	Yes	BBDuk	Human
825	Rout, A. K., Dehury, B., Parida, P. K., Sarkar, D. J., Behera, B., Das, B. K., Rai, A., & Behera, B. K. (2022). Taxonomic profiling and functional gene annotation of microbial communities in sediment of river Ganga at Kanpur, India: insights from whole-genome metagenomics study. Environmental science and pollution research international, 29(54), 82309–82323. https://doi.org/10.1007/s11356-022-216…	2022	Research	Metagenome	No
826	Sumithra, T. G., Sharma, S. R. K., Gayathri, S., Ebeneezar, S., Reshma, K. J., Anikuttan, K. K., Narasimapallavan, G. I., Rameshkumar, P., Sakthivel, M., Prabu, D. L., Tamilmani, G., Vijayagopal, P., & Gopalakrishnan, A. (2022). Comparative evaluation of fish larval preservation methods on microbiome profiles to aid in metagenomics research. Applied microbiology and biotechnology, 106(12), 4719–4…	2022	Method
827	Morris, M. M., Kimbrel, J. A., Geng, H., Tran-Gyamfi, M. B., Yu, E. T., Sale, K. L., Lane, T. W., & Mayali, X. (2022). Bacterial Community Assembly, Succession, and Metabolic Function during Outdoor Cultivation of Microchloropsis salina. mSphere, 7(4), e0023122. https://doi.org/10.1128/msphere.00231-22	2022	Research	Metagenome	Yes	BBMap	Plant
828	Ramírez, G. A., Keshri, J., Vahrson, I., Garber, A. I., Berrang, M. E., Cox, N. A., González-Cerón, F., Aggrey, S. E., & Oakley, B. B. (2022). Cecal Microbial Hydrogen Cycling Potential Is Linked to Feed Efficiency Phenotypes in Chickens. Frontiers in veterinary science, 9, 904698. https://doi.org/10.3389/fvets.2022.904698	2022	Research	Metagenome	Yes	MetaWRAP	Animal
829	Eiamthong, B., Meesawat, P., Wongsatit, T., Jitdee, J., Sangsri, R., Patchsung, M., Aphicho, K., Suraritdechachai, S., Huguenin-Dezot, N., Tang, S., Suginta, W., Paosawatyanyong, B., Babu, M. M., Chin, J. W., Pakotiprapha, D., Bhanthumnavin, W., & Uttamapinant, C. (2022). Discovery and Genetic Code Expansion of a Polyethylene Terephthalate (PET) Hydrolase from the Human Saliva Metagenome for the …	2022	Research	Metagenome	No
830	Brumfield, K. D., Leddy, M., Usmani, M., Cotruvo, J. A., Tien, C. T., Dorsey, S., Graubics, K., Fanelli, B., Zhou, I., Registe, N., Dadlani, M., Wimalarante, M., Jinasena, D., Abayagunawardena, R., Withanachchi, C., Huq, A., Jutla, A., & Colwell, R. R. (2022). Microbiome Analysis for Wastewater Surveillance during COVID-19. mBio, 13(4), e0059122. https://doi.org/10.1128/mbio.00591-22	2022	NotAvailable
831	Zhang, L., Jonscher, K. R., Zhang, Z., Xiong, Y., Mueller, R. S., Friedman, J. E., & Pan, C. (2022). Islet autoantibody seroconversion in type-1 diabetes is associated with metagenome-assembled genomes in infant gut microbiomes. Nature communications, 13(1), 3551. https://doi.org/10.1038/s41467-022-31227-1	2022	Research	Metagenome	Yes	BBMap	Human
832	Song, W., Zhang, S., & Thomas, T. (2022). MarkerMAG: linking metagenome-assembled genomes (MAGs) with 16S rRNA marker genes using paired-end short reads. Bioinformatics (Oxford, England), 38(15), 3684–3688. https://doi.org/10.1093/bioinformatics/btac398	2022	Method
833	Plaszkó, T., Szűcs, Z., Cziáky, Z., Ács-Szabó, L., Csoma, H., Géczi, L., Vasas, G., & Gonda, S. (2022). Correlations Between the Metabolome and the Endophytic Fungal Metagenome Suggests Importance of Various Metabolite Classes in Community Assembly in Horseradish (Armoracia rusticana, Brassicaceae) Roots. Frontiers in plant science, 13, 921008. https://doi.org/10.3389/fpls.2022.921008	2022	Research	OnlyAmplicon
834	Oyserman, B. O., Flores, S. S., Griffioen, T., Pan, X., van der Wijk, E., Pronk, L., Lokhorst, W., Nurfikari, A., Paulson, J. N., Movassagh, M., Stopnisek, N., Kupczok, A., Cordovez, V., Carrión, V. J., Ligterink, W., Snoek, B. L., Medema, M. H., & Raaijmakers, J. M. (2022). Disentangling the genetic basis of rhizosphere microbiome assembly in tomato. Nature communications, 13(1), 3228. https://d…	2022	Research	Metagenome	Yes	BWA	Plant
835	Singh, A., & Schnürer, A. (2022). AcetoBase Version 2: a database update and re-analysis of formyltetrahydrofolate synthetase amplicon sequencing data from anaerobic digesters. Database : the journal of biological databases and curation, 2022, baac041. https://doi.org/10.1093/database/baac041	2022	Method
836	Hu, R., Yao, R., Li, L., Xu, Y., Lei, B., Tang, G., Liang, H., Lei, Y., Li, C., Li, X., Liu, K., Wang, L., Zhang, Y., Wang, Y., Cui, Y., Dai, J., Ni, W., Zhou, P., Yu, B., & Hu, S. (2022). A database of animal metagenomes. Scientific data, 9(1), 312. https://doi.org/10.1038/s41597-022-01444-w	2022	Method
837	Park, S., You, Y. A., Kim, Y. H., Kwon, E., Ansari, A., Kim, S. M., Lee, G., Hur, Y. M., Jung, Y. J., Kim, K., & Kim, Y. J. (2022). Ureaplasma and Prevotella colonization with Lactobacillus abundance during pregnancy facilitates term birth. Scientific reports, 12(1), 10148. https://doi.org/10.1038/s41598-022-13871-1	2022	Research	OnlyAmplicon
838	Proffitt, C., Bidkhori, G., Lee, S., Tebani, A., Mardinoglu, A., Uhlen, M., Moyes, D. L., & Shoaie, S. (2022). Genome-scale metabolic modelling of the human gut microbiome reveals changes in the glyoxylate and dicarboxylate metabolism in metabolic disorders. iScience, 25(7), 104513. https://doi.org/10.1016/j.isci.2022.104513	2022	Research	Metagenome	Yes	Bowtie2	Human
839	Kayani, M. U. R., Zaidi, S. S. A., Feng, R., Yu, K., Qiu, Y., Yu, X., Chen, L., & Huang, L. (2022). Genome-Resolved Characterization of Structure and Potential Functions of the Zebrafish Stool Microbiome. Frontiers in cellular and infection microbiology, 12, 910766. https://doi.org/10.3389/fcimb.2022.910766	2022	Research	Metagenome	Yes	BMTagger	Animal
840	Wang, H., Shankar, V., & Jiang, X. (2022). Compositional and Functional Changes in Microbial Communities of Composts Due to the Composting-Related Factors and the Presence of Listeria monocytogenes. Microbiology spectrum, 10(4), e0184521. https://doi.org/10.1128/spectrum.01845-21	2022	Research	Metagenome	No
841	Churcheward, B., Millet, M., Bihouée, A., Fertin, G., & Chaffron, S. (2022). MAGNETO: An Automated Workflow for Genome-Resolved Metagenomics. mSystems, 7(4), e0043222. https://doi.org/10.1128/msystems.00432-22	2022	Method
842	Borker, S. S., Thakur, A., Khatri, A., & Kumar, R. (2022). Quality assessment, safety evaluation, and microbiome analysis of night-soil compost from Lahaul valley of northwestern Himalaya. Waste management (New York, N.Y.), 149, 42–52. https://doi.org/10.1016/j.wasman.2022.06.003	2022	Research	OnlyAmplicon
843	Mohd Zaki, A., Hadingham, A., Flaviani, F., Haque, Y., Mi, J. D., Finucane, D., Dalla Valle, G., Mason, A. J., Saqi, M., Gibbons, D. L., & Tribe, R. M. (2022). Neutrophils Dominate the Cervical Immune Cell Population in Pregnancy and Their Transcriptome Correlates With the Microbial Vaginal Environment. Frontiers in microbiology, 13, 904451. https://doi.org/10.3389/fmicb.2022.904451	2022	Research	Metagenome	Yes	HISAT2	Human
844	Haryono, M. A. S., Law, Y. Y., Arumugam, K., Liew, L. C., Nguyen, T. Q. N., Drautz-Moses, D. I., Schuster, S. C., Wuertz, S., & Williams, R. B. H. (2022). Recovery of High Quality Metagenome-Assembled Genomes From Full-Scale Activated Sludge Microbial Communities in a Tropical Climate Using Longitudinal Metagenome Sampling. Frontiers in microbiology, 13, 869135. https://doi.org/10.3389/fmicb.2022…	2022	Research	Metagenome	Yes	Bowtie2	Plant
845	Tinker, K., Lipus, D., Gardiner, J., Stuckman, M., & Gulliver, D. (2022). The Microbial Community and Functional Potential in the Midland Basin Reveal a Community Dominated by Both Thiosulfate and Sulfate-Reducing Microorganisms. Microbiology spectrum, 10(4), e0004922. https://doi.org/10.1128/spectrum.00049-22	2022	Research	Metagenome	No
846	Lu, M., Schneider, D., & Daniel, R. (2022). Metagenomic Screening for Lipolytic Genes Reveals an Ecology-Clustered Distribution Pattern. Frontiers in microbiology, 13, 851969. https://doi.org/10.3389/fmicb.2022.851969	2022	Research	Metagenome	No
847	Li, Y., Bi, Y., Yang, L., & Jin, K. (2022). Comparative study on intestinal microbiome composition and function in young and adult Hainan gibbons (Nomascus hainanus). PeerJ, 10, e13527. https://doi.org/10.7717/peerj.13527	2022	Research	Metagenome	No
848	Gharechahi, J., Sarikhan, S., Han, J. L., Ding, X. Z., & Salekdeh, G. H. (2022). Functional and phylogenetic analyses of camel rumen microbiota associated with different lignocellulosic substrates. NPJ biofilms and microbiomes, 8(1), 46. https://doi.org/10.1038/s41522-022-00309-9	2022	Research	Metagenome	No
849	Tu, P., Chi, L., Bian, X., Gao, B., Ru, H., & Lu, K. (2022). A Black Raspberry-Rich Diet Protects From Dextran Sulfate Sodium-Induced Intestinal Inflammation and Host Metabolic Perturbation in Association With Increased Aryl Hydrocarbon Receptor Ligands in the Gut Microbiota of Mice. Frontiers in nutrition, 9, 842298. https://doi.org/10.3389/fnut.2022.842298	2022	Research	Metagenome	No
850	Han, D. S., Wu, W. K., Liu, P. Y., Yang, Y. T., Hsu, H. C., Kuo, C. H., Wu, M. S., & Wang, T. G. (2022). Differences in the gut microbiome and reduced fecal butyrate in elders with low skeletal muscle mass. Clinical nutrition (Edinburgh, Scotland), 41(7), 1491–1500. https://doi.org/10.1016/j.clnu.2022.05.008	2022	Research	OnlyAmplicon
851	Stockdale, S. R., Harrington, R. S., Shkoporov, A. N., Khokhlova, E. V., Daly, K. M., McDonnell, S. A., O'Reagan, O., Nolan, J. A., Sheehan, D., Lavelle, A., Draper, L. A., Shanahan, F., Ross, R. P., & Hill, C. (2022). Metagenomic assembled plasmids of the human microbiome vary across disease cohorts. Scientific reports, 12(1), 9212. https://doi.org/10.1038/s41598-022-13313-y	2022	Research	Metagenome	Yes	Bowtie2	Human
852	Ziko, L., AbdelRaheem, O., Nabil, M., Aziz, R. K., & Siam, R. (2022). Bioprospecting the microbiome of Red Sea Atlantis II brine pool for peptidases and biosynthetic genes with promising antibacterial activity. Microbial cell factories, 21(1), 109. https://doi.org/10.1186/s12934-022-01835-z	2022	Research	Metagenome	No
853	Lubberts, E., Scher, J. U., & FitzGerald, O. (2022). Basic Science Session 2. Recent Advances in Our Understanding of Psoriatic Arthritis Pathogenesis. The Journal of rheumatology, 49(6 Suppl 1), 16–19. https://doi.org/10.3899/jrheum.211321	2022	NotAvailable
854	García-Mato, E., Martínez-Lamas, L., Álvarez-Fernández, M., Varela-Aneiros, I., Diniz-Freitas, M., Limeres-Posse, J., & Diz-Dios, P. (2022). Molecular Detection of Streptococcus downii sp. nov. from Dental Plaque Samples from Patients with Down Syndrome and Non-Syndromic Individuals. Microorganisms, 10(6), 1098. https://doi.org/10.3390/microorganisms10061098	2022	Research	Metagenome	No
855	Sun, J., Prabhu, A., Aroney, S. T. N., & Rinke, C. (2022). Insights into plastic biodegradation: community composition and functional capabilities of the superworm (Zophobas morio) microbiome in styrofoam feeding trials. Microbial genomics, 8(6), mgen000842. https://doi.org/10.1099/mgen.0.000842	2022	Research	Metagenome	No
856	Xi, Y., Liu, F., Qiu, B., Li, Y., Xie, X., Guo, J., Wu, L., Liang, T., Wang, D., Wang, J., Chen, M., Xue, L., Ding, Y., Zhang, J., Wu, Q., & Liu, H. (2022). Analysis of Gut Microbiota Signature and Microbe-Disease Progression Associations in Locally Advanced Non-Small Cell Lung Cancer Patients Treated With Concurrent Chemoradiotherapy. Frontiers in cellular and infection microbiology, 12, 892401.…	2022	Research	Metagenome	No
857	Rooney, A. M., Raphenya, A. R., Melano, R. G., Seah, C., Yee, N. R., MacFadden, D. R., McArthur, A. G., Schneeberger, P. H. H., & Coburn, B. (2022). Performance Characteristics of Next-Generation Sequencing for the Detection of Antimicrobial Resistance Determinants in Escherichia coli Genomes and Metagenomes. mSystems, 7(3), e0002222. https://doi.org/10.1128/msystems.00022-22	2022	Research	Metagenome	No
858	Su, P., Wicaksono, W. A., Li, C., Michl, K., Berg, G., Wang, D., Xiao, Y., Huang, R., Kang, H., Zhang, D., Cernava, T., & Liu, Y. (2022). Recovery of metagenome-assembled genomes from the phyllosphere of 110 rice genotypes. Scientific data, 9(1), 254. https://doi.org/10.1038/s41597-022-01320-7	2022	Research	Metagenome	Yes	Kraken2	Plant
859	Hoskinson, C., Zheng, K., Gabel, J., Kump, A., German, R., Podicheti, R., Marino, N., & Stiemsma, L. T. (2022). Composition and Functional Potential of the Human Mammary Microbiota Prior to and Following Breast Tumor Diagnosis. mSystems, 7(3), e0148921. https://doi.org/10.1128/msystems.01489-21	2022	Research	OnlyAmplicon
860	Weigel, B. L., Miranda, K. K., Fogarty, E. C., Watson, A. R., & Pfister, C. A. (2022). Functional Insights into the Kelp Microbiome from Metagenome-Assembled Genomes. mSystems, 7(3), e0142221. https://doi.org/10.1128/msystems.01422-21	2022	Research	Metagenome	Yes	Bowtie2	Plant
861	Chen, D. W., & Garud, N. R. (2022). Rapid evolution and strain turnover in the infant gut microbiome. Genome research, 32(6), 1124–1136. https://doi.org/10.1101/gr.276306.121	2022	NotRevalent
862	Dang, Chenyuan, Ziqi Wu, Miao Zhang, Xiang Li, Yuqin Sun, Ren'an Wu, Yan Zheng, and Yu Xia. 2022. “ Microorganisms as Bio-Filters to Mitigate Greenhouse Gas Emissions from High-Altitude Permafrost Revealed by Nanopore-Based Metagenomics.” iMeta 1, e24. https://doi.org/10.1002/imt2.24	2022	Research	3rdMetagenome
863	Guo, Shun, Haoran Zhang, Yunmeng Chu, Qingshan Jiang, and Yingfei Ma. 2022. “ A Neural Network-Based Framework to Understand the Type 2 Diabetes-Related Alteration of the Human Gut Microbiome.” iMeta 1, e20. https://doi.org/10.1002/imt2.20	2022	Research	Metagenome	No
864	Yeoh, Y. K., Sun, Y., Ip, L. Y. T., Wang, L., Chan, F. K. L., Miao, Y., & Ng, S. C. (2022). Prevotella species in the human gut is primarily comprised of Prevotella copri, Prevotella stercorea and related lineages. Scientific reports, 12(1), 9055. https://doi.org/10.1038/s41598-022-12721-4	2022	Research	Metagenome	Yes	BWA	Human
865	Tansirichaiya, S., Winje, E., Wigand, J., & Al-Haroni, M. (2022). Inverse PCR-based detection reveal novel mobile genetic elements and their associated genes in the human oral metagenome. BMC oral health, 22(1), 210. https://doi.org/10.1186/s12903-022-02209-y	2022	Research	Metagenome	No
866	Xue, J., Dominguez Rieg, J. A., Thomas, L., White, J. R., & Rieg, T. (2022). Intestine-Specific NHE3 Deletion in Adulthood Causes Microbial Dysbiosis. Frontiers in cellular and infection microbiology, 12, 896309. https://doi.org/10.3389/fcimb.2022.896309	2022	Research	Metagenome	Yes	NotSupply	Animal
867	Sahu, K. P., Kumar, A., Sakthivel, K., Reddy, B., Kumar, M., Patel, A., Sheoran, N., Gopalakrishnan, S., Prakash, G., Rathour, R., & Gautam, R. K. (2022). Deciphering core phyllomicrobiome assemblage on rice genotypes grown in contrasting agroclimatic zones: implications for phyllomicrobiome engineering against blast disease. Environmental microbiome, 17(1), 28. https://doi.org/10.1186/s40793-022…	2022	Research	OnlyAmplicon
868	Iwańska, O., Latoch, P., Suchora, M., Pidek, I. A., Huber, M., Bubak, I., Kopik, N., Kovalenko, M., Gąsiorowski, M., Armache, J. P., & Starosta, A. L. (2022). Lake microbiome and trophy fluctuations of the ancient hemp rettery. Scientific reports, 12(1), 8846. https://doi.org/10.1038/s41598-022-12761-w	2022	Research	Metagenome	No
869	Orbe-Orihuela, Y. C., Godoy-Lozano, E. E., Lagunas-Martínez, A., Castañeda-Márquez, A. C., Murga-Garrido, S., Díaz-Benítez, C. E., Ochoa-Leyva, A., Cornejo-Granados, F., Cruz, M., Estrada, K., Bermúdez-Morales, V. H., Sanchez-Flores, A., & Burguete-García, A. I. (2022). Association of Gut Microbiota with Dietary-dependent Childhood Obesity. Archives of medical research, 53(4), 407–415. https://do…	2022	Research	Metagenome	Yes	Bowtie2	Human
870	Singh, R., Pal, D. B., Alkhanani, M. F., Almalki, A. H., Areeshi, M. Y., Haque, S., & Srivastava, N. (2022). Prospects of soil microbiome application for lignocellulosic biomass degradation: An overview. The Science of the total environment, 838(Pt 1), 155966. https://doi.org/10.1016/j.scitotenv.2022.155966	2022	Review
871	Parida, P. K., Behera, B. K., Dehury, B., Rout, A. K., Sarkar, D. J., Rai, A., Das, B. K., & Mohapatra, T. (2022). Community structure and function of microbiomes in polluted stretches of river Yamuna in New Delhi, India, using shotgun metagenomics. Environmental science and pollution research international, 29(47), 71311–71325. https://doi.org/10.1007/s11356-022-20766-1	2022	Research	Metagenome	No
872	Barrett, K., Lange, L., Børsting, C. F., Olijhoek, D. W., Lund, P., & Meyer, A. S. (2022). Changes in the Metagenome-Encoded CAZymes of the Rumen Microbiome Are Linked to Feed-Induced Reductions in Methane Emission From Holstein Cows. Frontiers in microbiology, 13, 855590. https://doi.org/10.3389/fmicb.2022.855590	2022	Research	3rdMetagenome
873	Aggarwal, V., Sunder, S., & Verma, S. R. (2022). Disease-associated dysbiosis and potential therapeutic role of Akkermansia muciniphila, a mucus degrading bacteria of gut microbiome. Folia microbiologica, 67(6), 811–824. https://doi.org/10.1007/s12223-022-00973-6	2022	Review
874	Plume Layer Influences the Amazon Reef Sponge Microbiome Primary Producers	2022	Research	Metagenome	Yes	BBTool	Animal
875	Wang, C., Wang, Y., Wang, Y., Liu, L., Wang, D., Ju, F., Xia, Y., & Zhang, T. (2022). Impacts of food waste to sludge ratios on microbial dynamics and functional traits in thermophilic digesters. Water research, 219, 118590. https://doi.org/10.1016/j.watres.2022.118590	2022	Research	3rdMetagenome
876	Aljahdali N. (2022). The contribution of gastrointestinal microbiota in the existence of type 2 diabetes in Saudi Arabia: Current information and perspectives. Saudi journal of biological sciences, 29(6), 103286. https://doi.org/10.1016/j.sjbs.2022.103286	2022	Review
877	Iquebal, M. A., Jagannadham, J., Jaiswal, S., Prabha, R., Rai, A., & Kumar, D. (2022). Potential Use of Microbial Community Genomes in Various Dimensions of Agriculture Productivity and Its Management: A Review. Frontiers in microbiology, 13, 708335. https://doi.org/10.3389/fmicb.2022.708335	2022	Review
878	Johny, T. K., Puthusseri, R. M., Saidumohamed, B. E., Sheela, U. B., Puthusseri, S. P., Sasidharan, R. S., & Bhat, S. G. (2022). Appraisal of cytotoxicity and acrylamide mitigation potential of L-asparaginase SlpA from fish gut microbiome. Applied microbiology and biotechnology, 106(9-10), 3583–3598. https://doi.org/10.1007/s00253-022-11954-7	2022	Review
879	Goh, C. E., Bohn, B., Marotz, C., Molinsky, R., Roy, S., Paster, B. J., Chen, C. Y., Rosenbaum, M., Yuzefpolskaya, M., Colombo, P. C., Desvarieux, M., Papapanou, P. N., Jacobs, D. R., Jr, Knight, R., & Demmer, R. T. (2022). Nitrite Generating and Depleting Capacity of the Oral Microbiome and Cardiometabolic Risk: Results from ORIGINS. Journal of the American Heart Association, 11(10), e023038. ht…	2022	Research	OnlyAmplicon
880	Han, W., Tang, H., & Ye, Y. (2022). Locality-Sensitive Hashing-Based k-Mer Clustering for Identification of Differential Microbial Markers Related to Host Phenotype. Journal of computational biology : a journal of computational molecular cell biology, 29(7), 738–751. https://doi.org/10.1089/cmb.2021.0640	2022	Method
881	Beach, N. K., Myers, K. S., Donohue, T. J., & Noguera, D. R. (2022). Metagenomes from 25 Low-Abundance Microbes in a Partial Nitritation Anammox Microbiome. Microbiology resource announcements, 11(6), e0021222. https://doi.org/10.1128/mra.00212-22	2022	Review
882	Moeller A. H. (2023). Metagenomic signatures of balancing selection in the human gut. Molecular ecology, 32(10), 2582–2591. https://doi.org/10.1111/mec.16474	2023	Research	Metagenome	Yes	NotSupply	Human
883	Zhang, Y., Zhang, S., Yuan, Y., Li, Y., Zhu, R., Yang, Y., Xing, S., Wang, Y., Wu, Y., Liao, X., & Mi, J. (2022). Metagenomic assembly reveals the circadian oscillations of the microbiome and antibiotic resistance genes in a model of laying hens. The Science of the total environment, 836, 155692. https://doi.org/10.1016/j.scitotenv.2022.155692	2022	Research	Metagenome	Yes	Bowtie2	Animal
884	Ye, L., Dong, N., Xiong, W., Li, J., Li, R., Heng, H., Chan, E. W. C., & Chen, S. (2022). High-Resolution Metagenomics of Human Gut Microbiota Generated by Nanopore and Illumina Hybrid Metagenome Assembly. Frontiers in microbiology, 13, 801587. https://doi.org/10.3389/fmicb.2022.801587	2022	Research	3rdMetagenome
885	Liu, S., Moon, C. D., Zheng, N., Huws, S., Zhao, S., & Wang, J. (2022). Opportunities and challenges of using metagenomic data to bring uncultured microbes into cultivation. Microbiome, 10(1), 76. https://doi.org/10.1186/s40168-022-01272-5	2022	Review
886	Zhao, T., Li, B. Q., Gao, H. T., Xing, D., Li, M. J., Dang, Y. Q., Zhang, H. D., Zhao, Y. E., Liu, Z., & Li, C. X. (2022). Metagenome Sequencing Reveals the Microbiome of Aedes albopictus and Its Possible Relationship With Dengue Virus Susceptibility. Frontiers in microbiology, 13, 891151. https://doi.org/10.3389/fmicb.2022.891151	2022	Research	Metagenome	Yes	Bowtie2	Animal
887	Changes in coral bacterial communities during a natural bleaching event linked to El Niño in the South China Sea	2022	Research	OnlyAmplicon
888	Oliver, A., Xue, Z., Villanueva, Y. T., Durbin-Johnson, B., Alkan, Z., Taft, D. H., Liu, J., Korf, I., Laugero, K. D., Stephensen, C. B., Mills, D. A., Kable, M. E., & Lemay, D. G. (2022). Association of Diet and Antimicrobial Resistance in Healthy U.S. Adults. mBio, 13(3), e0010122. https://doi.org/10.1128/mbio.00101-22	2022	Research	Metagenome	Yes	BMTagger	Human
889	Seitz, V. A., McGivern, B. B., Daly, R. A., Chaparro, J. M., Borton, M. A., Sheflin, A. M., Kresovich, S., Shields, L., Schipanski, M. E., Wrighton, K. C., & Prenni, J. E. (2022). Variation in Root Exudate Composition Influences Soil Microbiome Membership and Function. Applied and environmental microbiology, 88(11), e0022622. https://doi.org/10.1128/aem.00226-22	2022	Research	Metagenome	No
890	Saenz, C., Nigro, E., Gunalan, V., & Arumugam, M. (2022). MIntO: A Modular and Scalable Pipeline For Microbiome Metagenomic and Metatranscriptomic Data Integration. Frontiers in bioinformatics, 2, 846922. https://doi.org/10.3389/fbinf.2022.846922	2022	Method
891	Satjarak, A., Graham, L. E., Trest, M. T., Zedler, J., Knack, J. J., & Arancibia-Avila, P. (2022). Nitrogen fixation and other biogeochemically important features of Atacama Desert giant horsetail plant microbiomes inferred from metagenomic contig analysis. Annals of botany, 130(1), 65–75. https://doi.org/10.1093/aob/mcac060	2022	Research	OnlyAmplicon
892	Broadfield, L. A., Saigal, A., Szamosi, J. C., Hammill, J. A., Bezverbnaya, K., Wang, D., Gautam, J., Tsakiridis, E. E., Di Pastena, F., McNicol, J., Wu, J., Syed, S., Lally, J. S. V., Raphenya, A. R., Blouin, M. J., Pollak, M., Sacconi, A., Blandino, G., McArthur, A. G., Schertzer, J. D., … Steinberg, G. R. (2022). Metformin-induced reductions in tumor growth involves modulation of the gut micro…	2022	Research	OnlyAmplicon
893	Liu, P., Hu, S., He, Z., Feng, C., Dong, G., An, S., Liu, R., Xu, F., Chen, Y., & Ying, X. (2022). Towards Strain-Level Complexity: Sequencing Depth Required for Comprehensive Single-Nucleotide Polymorphism Analysis of the Human Gut Microbiome. Frontiers in microbiology, 13, 828254. https://doi.org/10.3389/fmicb.2022.828254	2022	Research	Metagenome	Yes	BWA	Human
894	Que, T., Pang, X., Huang, H., Chen, P., Wei, Y., Hua, Y., Liao, H., Wu, J., Li, S., Wu, A., He, M., Ruan, X., & Hu, Y. (2022). Comparative Gut Microbiome in Trachypithecus leucocephalus and Other Primates in Guangxi, China, Based on Metagenome Sequencing. Frontiers in cellular and infection microbiology, 12, 872841. https://doi.org/10.3389/fcimb.2022.872841	2022	Research	Metagenome	Yes	Kraken2	Human
895	Oh, M., & Zhang, L. (2022). Generalizing predictions to unseen sequencing profiles via deep generative models. Scientific reports, 12(1), 7151. https://doi.org/10.1038/s41598-022-11363-w	2022	Method
896	Bai, X., Narayanan, A., Skagerberg, M., Ceña-Diez, R., Giske, C. G., Strålin, K., & Sönnerborg, A. (2022). Characterization of the Upper Respiratory Bacterial Microbiome in Critically Ill COVID-19 Patients. Biomedicines, 10(5), 982. https://doi.org/10.3390/biomedicines10050982	2022	Research	Metagenome	Yes	Bowtie2	Human
897	Kishikawa, T., Maeda, Y., Nii, T., & Okada, Y. (2022). Response to: 'Comment on 'Metagenome-wide association study of gut microbiome revealed novel aetiology of rheumatoid arthritis in the Japanese population' by Kishikawa et al.' by Kitamura et al. Annals of the rheumatic diseases, 81(5), e72. https://doi.org/10.1136/annrheumdis-2020-217897	2022	Review
898	Mirza, A. I., Zhu, F., Knox, N., Forbes, J. D., Bonner, C., Van Domselaar, G., Bernstein, C. N., Graham, M., Marrie, R. A., Hart, J., Yeh, E. A., Arnold, D. L., Bar-Or, A., O'Mahony, J., Zhao, Y., Hsiao, W., Banwell, B., Waubant, E., & Tremlett, H. (2022). The metabolic potential of the paediatric-onset multiple sclerosis gut microbiome. Multiple sclerosis and related disorders, 63, 103829. https…	2022	Research	Metagenome	Yes	KneadData	Human
899	Kharnaior, P., & Tamang, J. P. (2022). Metagenomic-Metabolomic Mining of Kinema, a Naturally Fermented Soybean Food of the Eastern Himalayas. Frontiers in microbiology, 13, 868383. https://doi.org/10.3389/fmicb.2022.868383	2022	Research	Metagenome	Yes	Kaiju	Plant
900	Pan, S., Zhu, C., Zhao, X. M., & Coelho, L. P. (2022). A deep siamese neural network improves metagenome-assembled genomes in microbiome datasets across different environments. Nature communications, 13(1), 2326. https://doi.org/10.1038/s41467-022-29843-y	2022	Method
901	Kwan, S. Y., Sabotta, C. M., Joon, A., Wei, P., Petty, L. E., Below, J. E., Wu, X., Zhang, J., Jenq, R. R., Hawk, E. T., McCormick, J. B., Fisher-Hoch, S. P., & Beretta, L. (2022). Gut Microbiome Alterations Associated with Diabetes in Mexican Americans in South Texas. mSystems, 7(3), e0003322. https://doi.org/10.1128/msystems.00033-22	2022	Research	Metagenome	Yes	Bowtie2	Human
902	Kieft, K., & Anantharaman, K. (2022). Deciphering Active Prophages from Metagenomes. mSystems, 7(2), e0008422. https://doi.org/10.1128/msystems.00084-22	2022	Research	Metagenome	Yes	Bowtie2	Animal
903	Zhu, Q., Huang, S., Gonzalez, A., McGrath, I., McDonald, D., Haiminen, N., Armstrong, G., Vázquez-Baeza, Y., Yu, J., Kuczynski, J., Sepich-Poore, G. D., Swafford, A. D., Das, P., Shaffer, J. P., Lejzerowicz, F., Belda-Ferre, P., Havulinna, A. S., Méric, G., Niiranen, T., Lahti, L., … Knight, R. (2022). Phylogeny-Aware Analysis of Metagenome Community Ecology Based on Matched Reference Genomes whi…	2022	Research	Metagenome	Yes	Bowtie2	Human
904	Tomita, S., Kusada, H., Kojima, N., Ishihara, S., Miyazaki, K., Tamaki, H., & Kurita, R. (2022). Polymer-based chemical-nose systems for optical-pattern recognition of gut microbiota. Chemical science, 13(20), 5830–5837. https://doi.org/10.1039/d2sc00510g	2022	Review
905	Karp, P. D., Paley, S., Krummenacker, M., Kothari, A., Wannemuehler, M. J., & Phillips, G. J. (2022). Pathway Tools Management of Pathway/Genome Data for Microbial Communities. Frontiers in bioinformatics, 2, 869150. https://doi.org/10.3389/fbinf.2022.869150	2022	Method
906	Hanachi, M., Maghrebi, O., Bichiou, H., Trabelsi, F., Bouyahia, N. M., Zhioua, F., Belghith, M., Harigua-Souiai, E., Baouendi, M., Guizani-Tabbane, L., Benkahla, A., & Souiai, O. (2022). Longitudinal and Comparative Analysis of Gut Microbiota of Tunisian Newborns According to Delivery Mode. Frontiers in microbiology, 13, 780568. https://doi.org/10.3389/fmicb.2022.780568	2022	Research	Metagenome	Yes	FastQC	Human
907	Scarborough, M. J., Myers, K. S., Fortney, N. W., Ingle, A. T., Donohue, T. J., & Noguera, D. R. (2022). Metagenome-Assembled Genomes from a Microbiome Converting Xylose to Medium-Chain Carboxylic Acids. Microbiology resource announcements, 11(4), e0115121. https://doi.org/10.1128/mra.01151-21	2022	Review
908	Busi, S. B., Bourquin, M., Fodelianakis, S., Michoud, G., Kohler, T. J., Peter, H., Pramateftaki, P., Styllas, M., Tolosano, M., De Staercke, V., Schön, M., de Nies, L., Marasco, R., Daffonchio, D., Ezzat, L., Wilmes, P., & Battin, T. J. (2022). Genomic and metabolic adaptations of biofilms to ecological windows of opportunity in glacier-fed streams. Nature communications, 13(1), 2168. https://do…	2022	Research	Metagenome	No
909	Li, Z., Lai, J., Zhang, P., Ding, J., Jiang, J., Liu, C., Huang, H., Zhen, H., Xi, C., Sun, Y., Wu, L., Wang, L., Gao, X., Li, Y., Fu, Y., Jie, Z., Li, S., Zhang, D., Chen, Y., Zhu, Y., … Hu, S. (2022). Multi-omics analyses of serum metabolome, gut microbiome and brain function reveal dysregulated microbiota-gut-brain axis in bipolar depression. Molecular psychiatry, 27(10), 4123–4135. https://do…	2022	Research	Metagenome	Yes	SOAP2	Human
910	Song, J., Li, T., Zheng, Z., Fu, W., Long, Z., Shi, N., Han, Y., Zhang, L., Yu, Y., & Fang, H. (2022). Carbendazim shapes microbiome and enhances resistome in the earthworm gut. Microbiome, 10(1), 63. https://doi.org/10.1186/s40168-022-01261-8	2022	Research	Metagenome	Yes	Bowtie2	Animal
911	Iron-Carbon Nanofibers Coated with Acylated Homoserine Lactone Enhance Plant Growth and Suppress Fusarium Wilt Disease in Cicer arietinum by Modulating Soil Microbiome	2022	Research	3rdMetagenome
912	Dove, N. C., Taş, N., & Hart, S. C. (2022). Ecological and genomic responses of soil microbiomes to high-severity wildfire: linking community assembly to functional potential. The ISME journal, 16(7), 1853–1863. https://doi.org/10.1038/s41396-022-01232-9	2022	Research	OnlyAmplicon
913	Thiam, M., Wang, Q., Barreto Sánchez, A. L., Zhang, J., Ding, J., Wang, H., Zhang, Q., Zhang, N., Wang, J., Li, Q., Wen, J., & Zhao, G. (2022). Heterophil/Lymphocyte Ratio Level Modulates Salmonella Resistance, Cecal Microbiota Composition and Functional Capacity in Infected Chicken. Frontiers in immunology, 13, 816689. https://doi.org/10.3389/fimmu.2022.816689	2022	Research	Metagenome	Yes	BWA	Animal
914	Zeng, S., Cui, J., Xiong, J., Yuan, S., Yue, X., Guan, W., Gao, L., Liu, J., Zuo, J., & Wang, Q. (2022). The Microbial Metagenome of Eluates Obtained From the Surface of Broccoli Heads Subjected to Different Light Treatments. Frontiers in microbiology, 13, 820419. https://doi.org/10.3389/fmicb.2022.820419	2022	Research	Metagenome	No
915	Martínez-Álvaro, M., Auffret, M. D., Duthie, C. A., Dewhurst, R. J., Cleveland, M. A., Watson, M., & Roehe, R. (2022). Bovine host genome acts on rumen microbiome function linked to methane emissions. Communications biology, 5(1), 350. https://doi.org/10.1038/s42003-022-03293-0	2022	Research	Metagenome	Yes	Kraken2	Animal
916	Ong, C. T., Boe-Hansen, G., Ross, E. M., Blackall, P. J., Turni, C., Hayes, B. J., & Tabor, A. E. (2022). Evaluation of Host Depletion and Extraction Methods for Shotgun Metagenomic Analysis of Bovine Vaginal Samples. Microbiology spectrum, 10(2), e0041221. https://doi.org/10.1128/spectrum.00412-21	2022	Research	Metagenome	Yes	Bowtie2	Animal
917	You, X., Dadwal, U. C., Lenburg, M. E., Kacena, M. A., & Charles, J. F. (2022). Murine Gut Microbiome Meta-analysis Reveals Alterations in Carbohydrate Metabolism in Response to Aging. mSystems, 7(2), e0124821. https://doi.org/10.1128/msystems.01248-21	2022	Research	Metagenome	Yes	Bowtie2	Animal
918	Baker J. L. (2022). Complete Genome Sequence of "Candidatus Nanosynbacter" Strain HMT-348_TM7c-JB, a Member of Saccharibacteria Clade G1. Microbiology resource announcements, 11(5), e0002322. https://doi.org/10.1128/mra.00023-22	2022	Review
919	Strehlow, B. W., Schuster, A., Francis, W. R., & Canfield, D. E. (2022). Metagenomic data for Halichondria panicea from Illumina and nanopore sequencing and preliminary genome assemblies for the sponge and two microbial symbionts. BMC research notes, 15(1), 135. https://doi.org/10.1186/s13104-022-06013-3	2022	Method
920	Yasir, M., Al-Zahrani, I. A., Bibi, F., Abd El Ghany, M., & Azhar, E. I. (2022). New insights of bacterial communities in fermented vegetables from shotgun metagenomics and identification of antibiotic resistance genes and probiotic bacteria. Food research international (Ottawa, Ont.), 157, 111190. https://doi.org/10.1016/j.foodres.2022.111190	2022	Review
921	Aguilar-Lopez, M., Wetzel, C., MacDonald, A., Ho, T. T. B., & Donovan, S. M. (2022). Metagenomic profile of the fecal microbiome of preterm infants consuming mother's own milk with bovine milk-based fortifier or infant formula: a cross-sectional study. The American journal of clinical nutrition, 116(2), 435–445. https://doi.org/10.1093/ajcn/nqac081	2022	Research	Metagenome	Yes	KneadData	Human
922	Kang, S., Kim, K. T., Choi, J., Kim, H., Cheong, K., Bandara, A., & Lee, Y. H. (2022). Genomics and Informatics, Conjoined Tools Vital for Understanding and Protecting Plant Health. Phytopathology, 112(5), 981–995. https://doi.org/10.1094/PHYTO-10-21-0418-RVW	2022	Review
923	Warma, S., Lee, Y., Brietzke, E., & McIntyre, R. S. (2022). Microbiome abnormalities as a possible link between diabetes mellitus and mood disorders: Pathophysiology and implications for treatment. Neuroscience and biobehavioral reviews, 137, 104640. https://doi.org/10.1016/j.neubiorev.2022.104640	2022	Review
924	Kumari, P., Tripathi, B. M., Dong, K., Eo, K. Y., Lee, W. S., Kimura, J., & Yamamoto, N. (2022). The host-specific resistome in environmental feces of Eurasian otters (Lutra lutra) and leopard cats (Prionailurus bengalensis) revealed by metagenomic sequencing. One health (Amsterdam, Netherlands), 14, 100385. https://doi.org/10.1016/j.onehlt.2022.100385	2022	Research	Metagenome	Yes	BBDuk	Animal
925	Towards heat tolerant metagenome functional prediction, coral microbial community composition, and enrichment analysis	2022	Method
926	Sbierski-Kind, J., Grenkowitz, S., Schlickeiser, S., Sandforth, A., Friedrich, M., Kunkel, D., Glauben, R., Brachs, S., Mai, K., Thürmer, A., Radonić, A., Drechsel, O., Turnbaugh, P. J., Bisanz, J. E., Volk, H. D., Spranger, J., & von Schwartzenberg, R. J. (2022). Effects of caloric restriction on the gut microbiome are linked with immune senescence. Microbiome, 10(1), 57. https://doi.org/10.1186…	2022	Research	OnlyAmplicon
927	Zhu, J., Tian, L., Chen, P., Han, M., Song, L., Tong, X., Sun, X., Yang, F., Lin, Z., Liu, X., Liu, C., Wang, X., Lin, Y., Cai, K., Hou, Y., Xu, X., Yang, H., Wang, J., Kristiansen, K., Xiao, L., … Jie, Z. (2022). Over 50,000 Metagenomically Assembled Draft Genomes for the Human Oral Microbiome Reveal New Taxa. Genomics, proteomics & bioinformatics, 20(2), 246–259. https://doi.org/10.1016/j.gpb.2…	2022	Research	Metagenome	Yes	Bowtie2	Human
928	Jie, Z., Chen, C., Hao, L., Li, F., Song, L., Zhang, X., Zhu, J., Tian, L., Tong, X., Cai, K., Zhang, Z., Ju, Y., Yu, X., Li, Y., Zhou, H., Lu, H., Qiu, X., Li, Q., Liao, Y., Zhou, D., … Jia, H. (2022). Life History Recorded in the Vagino-cervical Microbiome Along with Multi-omes. Genomics, proteomics & bioinformatics, 20(2), 304–321. https://doi.org/10.1016/j.gpb.2021.01.005	2022	Research	Metagenome	Yes	DeconSeq	Human
929	Tourlousse, D. M., Narita, K., Miura, T., Ohashi, A., Matsuda, M., Ohyama, Y., Shimamura, M., Furukawa, M., Kasahara, K., Kameyama, K., Saito, S., Goto, M., Shimizu, R., Mishima, R., Nakayama, J., Hosomi, K., Kunisawa, J., Terauchi, J., Sekiguchi, Y., & Kawasaki, H. (2022). Characterization and Demonstration of Mock Communities as Control Reagents for Accurate Human Microbiome Community Measureme…	2022	Method
930	Grazioli, F., Siarheyeu, R., Alqassem, I., Henschel, A., Pileggi, G., & Meiser, A. (2022). Microbiome-based disease prediction with multimodal variational information bottlenecks. PLoS computational biology, 18(4), e1010050. https://doi.org/10.1371/journal.pcbi.1010050	2022	Method
931	Cai, M., Kandalai, S., Tang, X., & Zheng, Q. (2022). Contributions of Human-Associated Archaeal Metabolites to Tumor Microenvironment and Carcinogenesis. Microbiology spectrum, 10(2), e0236721. https://doi.org/10.1128/spectrum.02367-21	2022	Research	Metagenome	Yes	BBMap	Human
932	Du, S., Sun, X., Zhang, J., Lin, D., Chen, R., Cui, Y., Xiang, S., Wu, Z., & Ding, T. (2022). Metagenome-Assembled Genomes Reveal Mechanisms of Carbohydrate and Nitrogen Metabolism of Schistosomiasis-Transmitting Vector Biomphalaria Glabrata. Microbiology spectrum, 10(2), e0184321. https://doi.org/10.1128/spectrum.01843-21	2022	Research	Metagenome	Yes	KneadData	Animal
933	Giliberti, R., Cavaliere, S., Mauriello, I. E., Ercolini, D., & Pasolli, E. (2022). Host phenotype classification from human microbiome data is mainly driven by the presence of microbial taxa. PLoS computational biology, 18(4), e1010066.	2022	Research	Metagenome	No
934	Li, Y., Dong, B., Wu, W., Wang, J., Jin, H., Chen, K., Huang, K., Huang, S., & Yao, Y. (2022). Metagenomic Analyses Reveal Distinct Gut Microbiota Signature for Predicting the Neoadjuvant Chemotherapy Responsiveness in Breast Cancer Patients. Frontiers in oncology, 12, 865121. https://doi.org/10.3389/fonc.2022.865121	2022	Research	Metagenome	Yes	SOAP2	Human
935	Wosinska, L., Walsh, C. J., O'Connor, P. M., Lawton, E. M., Cotter, P. D., Guinane, C. M., & O'Sullivan, O. (2022). In Vitro and In Silico Based Approaches to Identify Potential Novel Bacteriocins from the Athlete Gut Microbiome of an Elite Athlete Cohort. Microorganisms, 10(4), 701. https://doi.org/10.3390/microorganisms10040701	2022	Research	Metagenome	Yes	BMTagger	Human
936	Franco M, Tapio I, Pirttiniemi J, Stefański T, Jalava T, Huuskonen A, Rinne M. Fermentation Quality and Bacterial Ecology of Grass Silage Modulated by Additive Treatments, Extent of Compaction and Soil Contamination. Fermentation. 2022; 8(4):156. https://doi.org/10.3390/fermentation8040156	2022	Research	OnlyAmplicon
937	Ge, X., Zhang, A., Li, L., Sun, Q., He, J., Wu, Y., Tan, R., Pan, Y., Zhao, J., Xu, Y., Tang, H., & Gao, Y. (2022). Application of machine learning tools: Potential and useful approach for the prediction of type 2 diabetes mellitus based on the gut microbiome profile. Experimental and therapeutic medicine, 23(4), 305. https://doi.org/10.3892/etm.2022.11234	2022	Research	OnlyAmplicon
938	Mei Lin Lau M, Kho C J Y, Whye Kit Lim L, et al. Microbiome analysis of gut bacterial communities of healthy and diseased Malaysian mahseer (Tor tambroides) using 16S rRNA metagenomics approach[J]. Malaysian Journal of Microbiology, 2022, 18(2).	2022	Research	OnlyAmplicon
939	Inoue, M., Omae, K., Nakamoto, I., Kamikawa, R., Yoshida, T., & Sako, Y. (2022). Biome-specific distribution of Ni-containing carbon monoxide dehydrogenases. Extremophiles : life under extreme conditions, 26(1), 9. https://doi.org/10.1007/s00792-022-01259-y	2022	Research	OnlyAmplicon
940	Pratt, M., Forbes, J. D., Knox, N. C., Van Domselaar, G., & Bernstein, C. N. (2022). Colorectal Cancer Screening in Inflammatory Bowel Diseases-Can Characterization of GI Microbiome Signatures Enhance Neoplasia Detection?. Gastroenterology, 162(5), 1409–1423.e1. https://doi.org/10.1053/j.gastro.2021.12.287	2022	Method
941	Tilahun, Y., Pinango, J. Q., Johnson, F., Lett, C., Smith, K., Gipson, T., McCallum, M., Hoyt, P., Tritt, A., Yadav, A., Elshahed, M., & Wang, Z. (2022). Transcript and blood-microbiome analysis towards a blood diagnostic tool for goats affected by Haemonchus contortus. Scientific reports, 12(1), 5362. https://doi.org/10.1038/s41598-022-08939-x	2022	Research	OnlyAmplicon
942	Ali M. J. (2022). Metagenomics of infective canaliculitis: The Lacriome paper 3. European journal of ophthalmology, 32(6), 3346–3352. https://doi.org/10.1177/11206721221091646	2022	NotAvailable
943	Seol, D., Lim, J. S., Sung, S., Lee, Y. H., Jeong, M., Cho, S., Kwak, W., & Kim, H. (2022). Microbial Identification Using rRNA Operon Region: Database and Tool for Metataxonomics with Long-Read Sequence. Microbiology spectrum, 10(2), e0201721. https://doi.org/10.1128/spectrum.02017-21	2022	Method
944	Sanchez-Cid, C., Guironnet, A., Keuschnig, C., Wiest, L., Vulliet, E., & Vogel, T. M. (2022). Gentamicin at sub-inhibitory concentrations selects for antibiotic resistance in the environment. ISME communications, 2(1), 29. https://doi.org/10.1038/s43705-022-00101-y	2022	Research	Metagenome	No
945	Chen, X., Zhu, Z., Zhang, W., Wang, Y., Wang, F., Yang, J., & Wong, K. C. (2022). Human disease prediction from microbiome data by multiple feature fusion and deep learning. iScience, 25(4), 104081. https://doi.org/10.1016/j.isci.2022.104081	2022	Research	Metagenome	No
946	Carrell, A. A., Lawrence, T. J., Cabugao, K. G. M., Carper, D. L., Pelletier, D. A., Lee, J. H., Jawdy, S. S., Grimwood, J., Schmutz, J., Hanson, P. J., Shaw, A. J., & Weston, D. J. (2022). Habitat-adapted microbial communities mediate Sphagnum peatmoss resilience to warming. The New phytologist, 234(6), 2111–2125. https://doi.org/10.1111/nph.18072	2022	Research	OnlyAmplicon
947	Testerman, T., Li, Z., Galuppo, B., Graf, J., & Santoro, N. (2022). Insights from shotgun metagenomics into bacterial species and metabolic pathways associated with NAFLD in obese youth. Hepatology communications, 6(8), 1962–1974. https://doi.org/10.1002/hep4.1944	2022	Research	Metagenome	Yes	KneadData	Human
948	Stogios, P. J., Bordeleau, E., Xu, Z., Skarina, T., Evdokimova, E., Chou, S., Diorio-Toth, L., D'Souza, A. W., Patel, S., Dantas, G., Wright, G. D., & Savchenko, A. (2022). Structural and molecular rationale for the diversification of resistance mediated by the Antibiotic_NAT family. Communications biology, 5(1), 263. https://doi.org/10.1038/s42003-022-03219-w	2022	Research	Metagenome	No
949	Wang, D., Zhang, T., Lu, Y., Wang, C., Wu, Y., Li, J., Tao, Y., Deng, L., Zhang, X., & Ma, J. (2022). Helicobacter pylori infection affects the human gastric microbiome, as revealed by metagenomic sequencing. FEBS open bio, 12(6), 1188–1196. https://doi.org/10.1002/2211-5463.13390	2022	Research	Metagenome	Yes	KneadData	Human
950	Gilroy, R., Leng, J., Ravi, A., Adriaenssens, E. M., Oren, A., Baker, D., La Ragione, R. M., Proudman, C., & Pallen, M. J. (2022). Metagenomic investigation of the equine faecal microbiome reveals extensive taxonomic diversity. PeerJ, 10, e13084. https://doi.org/10.7717/peerj.13084	2022	Research	Metagenome	Yes	Bowtie2	Animal
951	Wang, J., Tang, X., Mo, Z., & Mao, Y. (2022). Metagenome-Assembled Genomes From Pyropia haitanensis Microbiome Provide Insights Into the Potential Metabolic Functions to the Seaweed. Frontiers in microbiology, 13, 857901. https://doi.org/10.3389/fmicb.2022.857901	2022	Research	Metagenome	Yes	Bowtie2	Plant
952	Villalobos Solis, M. I., Chirania, P., & Hettich, R. L. (2022). In silico evaluation of a targeted metaproteomics strategy for broad screening of cellulolytic enzyme capacities in anaerobic microbiome bioreactors. Biotechnology for biofuels and bioproducts, 15(1), 32. https://doi.org/10.1186/s13068-022-02125-x	2022	Research	Metagenome	No
953	Torquati, L., Gajanand, T., Cox, E. R., Willis, C. R. G., Zaugg, J., Keating, S. E., & Coombes, J. S. (2023). Effects of exercise intensity on gut microbiome composition and function in people with type 2 diabetes. European journal of sport science, 23(4), 530–541. https://doi.org/10.1080/17461391.2022.2035436	2023	Research	Metagenome	No
954	Yu, W., Lu, Y., Shen, Y., Liu, J., Gong, S., Yu, F., Huang, Z., Zou, W., Zhou, M., Luo, X., You, W., & Ke, C. (2022). Exploring the Intestinal Microbiota and Metabolome Profiles Associated With Feed Efficiency in Pacific Abalone (Haliotis discus hannai). Frontiers in microbiology, 13, 852460. https://doi.org/10.3389/fmicb.2022.852460	2022	Research	OnlyAmplicon
955	Ionescu, R. F., Enache, R. M., Cretoiu, S. M., & Cretoiu, D. (2022). The Interplay Between Gut Microbiota and miRNAs in Cardiovascular Diseases. Frontiers in cardiovascular medicine, 9, 856901. https://doi.org/10.3389/fcvm.2022.856901	2022	Review
956	Yang, J., Zhang, Q., Zhang, J., Ouyang, Y., Sun, Z., Liu, X., Qaio, F., Xu, L. Q., Niu, Y., & Li, J. (2022). Exploring the Change of Host and Microorganism in Chronic Obstructive Pulmonary Disease Patients Based on Metagenomic and Metatranscriptomic Sequencing. Frontiers in microbiology, 13, 818281. https://doi.org/10.3389/fmicb.2022.818281	2022	Research	Metagenome	Yes	Bowtie2	Human
957	Suman, A., Govindasamy, V., Ramakrishnan, B., Aswini, K., SaiPrasad, J., Sharma, P., Pathak, D., & Annapurna, K. (2022). Microbial Community and Function-Based Synthetic Bioinoculants: A Perspective for Sustainable Agriculture. Frontiers in microbiology, 12, 805498. https://doi.org/10.3389/fmicb.2021.805498	2022	Review
958	Gupta, J., Rathour, R., Dupont, C., Mishra, A., & Shekhar Thakur, I. (2022). Biogeochemical profiling and taxonomic characterization of municipal landfill site by metagenomic sequencing. Bioresource technology, 351, 126936. https://doi.org/10.1016/j.biortech.2022.126936	2022	Research	Metagenome	No
959	Eberhard, F. E., Klimpel, S., Guarneri, A. A., & Tobias, N. J. (2022). Exposure to Trypanosoma parasites induces changes in the microbiome of the Chagas disease vector Rhodnius prolixus. Microbiome, 10(1), 45. https://doi.org/10.1186/s40168-022-01240-z	2022	Research	Metagenome	Yes	Bowtie2	Animal
960	Identification of Major Organisms Involved in Nutritional Ecosystem in the Acidic Soil From Pennsylvania, USA	2022	Research	Metagenome	No
961	New, F. N., Baer, B. R., Clark, A. G., Wells, M. T., & Brito, I. L. (2022). Collective effects of human genomic variation on microbiome function. Scientific reports, 12(1), 3839. https://doi.org/10.1038/s41598-022-07632-3	2022	Research	Metagenome	Yes	BWA	Human
962	Wassermann, B., Abdelfattah, A., Müller, H., Korsten, L., & Berg, G. (2022). The microbiome and resistome of apple fruits alter in the post-harvest period. Environmental microbiome, 17(1), 10. https://doi.org/10.1186/s40793-022-00402-8	2022	Research	Metagenome	Yes	Bowtie2	Plant
963	Sepich-Poore, G. D., Guccione, C., Laplane, L., Pradeu, T., Curtius, K., & Knight, R. (2022). Cancer's second genome: Microbial cancer diagnostics and redefining clonal evolution as a multispecies process: Humans and their tumors are not aseptic, and the multispecies nature of cancer modulates clinical care and clonal evolution: Humans and their tumors are not aseptic, and the multispecies nature…	2022	Review
964	Kandasamy, T., Ekbal, S., Kumari, K. et al. Unraveling bacterial diversity of the Indian Lac Insect Kerria lacca (Kerr) using next generation sequencing. Int J Trop Insect Sci 42, 2365–2372 (2022). https://doi.org/10.1007/s42690-022-00758-x	2022	Research	OnlyAmplicon
965	Zhang, E., Jin, L., Wang, Y., Tu, J., Zheng, R., Ding, L., Fang, Z., Fan, M., Al-Abdullah, I., Natarajan, R., Ma, K., Wang, Z., Riggs, A. D., Shuck, S. C., Yang, L., & Huang, W. (2022). Intestinal AMPK modulation of microbiota mediates crosstalk with brown fat to control thermogenesis. Nature communications, 13(1), 1135. https://doi.org/10.1038/s41467-022-28743-5	2022	Research	OnlyAmplicon
966	Lapidot, Y., Reshef, L., Maya, M., Cohen, D., Gophna, U., & Muhsen, K. (2022). Socioeconomic disparities and household crowding in association with the fecal microbiome of school-age children. NPJ biofilms and microbiomes, 8(1), 10. https://doi.org/10.1038/s41522-022-00271-6	2022	Research	OnlyAmplicon
967	Yu, Y., Zhang, Q., Zhang, Z. et al. Assessment of residual chlorine in soil microbial community using metagenomics. Soil Ecol. Lett. 5, 66–78 (2023). https://doi.org/10.1007/s42832-022-0130-x	2022	NotRevalent
968	Cuscó, A., Pérez, D., Viñes, J., Fàbregas, N., & Francino, O. (2022). Novel canine high-quality metagenome-assembled genomes, prophages and host-associated plasmids provided by long-read metagenomics together with Hi-C proximity ligation. Microbial genomics, 8(3), 000802. https://doi.org/10.1099/mgen.0.000802	2022	Research	3rdMetagenome
969	Gehrig, J. L., Portik, D. M., Driscoll, M. D., Jackson, E., Chakraborty, S., Gratalo, D., Ashby, M., & Valladares, R. (2022). Finding the right fit: evaluation of short-read and long-read sequencing approaches to maximize the utility of clinical microbiome data. Microbial genomics, 8(3), 000794. https://doi.org/10.1099/mgen.0.000794	2022	Method
970	Petrone, J. R., Muñoz-Beristain, A., Glusberger, P. R., Russell, J. T., & Triplett, E. W. (2022). Unamplified, Long-Read Metagenomic Sequencing Approach to Close Endosymbiont Genomes of Low-Biomass Insect Populations. Microorganisms, 10(3), 513. https://doi.org/10.3390/microorganisms10030513	2022	Research	Metagenome	No
971	Le T-T-H, Nguyen T-B, Nguyen H-D, Nguyen H-D, Le N-G, Dao T-K, Nguyen T-Q, Do T-H, Truong N-H. De Novo Metagenomic Analysis of Microbial Community Contributing in Lignocellulose Degradation in Humus Samples Harvested from Cuc Phuong Tropical Forest in Vietnam. Diversity. 2022; 14(3):220. https://doi.org/10.3390/d14030220	2022	Research	Metagenome	No
972	Khasanah H, Fanata W I D, Kusbianto D E. Analysis of chicken gut microbiome fed by Phyllanthus urinaria as phytobiotic using 16S rRNA metagenome[J]. Iranian Journal of Applied Animal Science, 2022, 12(1): 151-160.	2022	Research	OnlyAmplicon
973	Bloom, S. M., Mafunda, N. A., Woolston, B. M., Hayward, M. R., Frempong, J. F., Abai, A. B., Xu, J., Mitchell, A. J., Westergaard, X., Hussain, F. A., Xulu, N., Dong, M., Dong, K. L., Gumbi, T., Ceasar, F. X., Rice, J. K., Choksi, N., Ismail, N., Ndung'u, T., Ghebremichael, M. S., … Kwon, D. S. (2022). Cysteine dependence of Lactobacillus iners is a potential therapeutic target for vaginal microb…	2022	Research	Metagenome	Yes	NotSupply	Human
974	Zhou, T., Wu, J., Zeng, Y., Li, J., Yan, J., Meng, W., Han, H., Feng, F., He, J., Zhao, S., Zhou, P., Wu, Y., Yang, Y., Han, R., Jin, W., Li, X., Yang, Y., & Li, X. (2022). SARS-CoV-2 triggered oxidative stress and abnormal energy metabolism in gut microbiota. MedComm, 3(1), e112. https://doi.org/10.1002/mco2.112	2022	Research	Metagenome	Yes	Bowtie2	Human
975	France, M. T., Fu, L., Rutt, L., Yang, H., Humphrys, M. S., Narina, S., Gajer, P. M., Ma, B., Forney, L. J., & Ravel, J. (2022). Insight into the ecology of vaginal bacteria through integrative analyses of metagenomic and metatranscriptomic data. Genome biology, 23(1), 66. https://doi.org/10.1186/s13059-022-02635-9	2022	Research	Metagenome	Yes	BMTagger	Human
976	Chen, Tong, Yong-Xin Liu, and Luqi Huang. 2022. “ ImageGP: An Easy-to-Use Data Visualization Web Server for Scientific Researchers.” iMeta 1, e5. https://doi.org/10.1002/imt2.5	2022	Method
977	Kieser, S., Zdobnov, E. M., & Trajkovski, M. (2022). Comprehensive mouse microbiota genome catalog reveals major difference to its human counterpart. PLoS computational biology, 18(3), e1009947. https://doi.org/10.1371/journal.pcbi.1009947	2022	Research	Metagenome	Yes	BBMap	Animal
978	Obermayer, A., Tripolt, N. J., Pferschy, P. N., Kojzar, H., Jacan, A., Schauer, M., Aziz, F., Oulhaj, A., Aberer, F., Sourij, C., Obermayer-Pietsch, B., Stadlbauer, V., & Sourij, H. (2022). INTERmittent FASTing in people with insulin-treated type 2 diabetes mellitus - the INTERFAST-2 study protocol. Diabetic medicine : a journal of the British Diabetic Association, 39(6), e14813. https://doi.org/…	2022	Method
979	Jiang, Q., Jing, H., Jiang, Q., & Zhang, Y. (2022). Insights into carbon-fixation pathways through metagonomics in the sediments of deep-sea cold seeps. Marine pollution bulletin, 176, 113458. https://doi.org/10.1016/j.marpolbul.2022.113458	2022	Research	Metagenome	No
980	Cardinale, S., & Kadarmideen, H. N. (2022). Host Genome-Metagenome Analyses Using Combinatorial Network Methods Reveal Key Metagenomic and Host Genetic Features for Methane Emission and Feed Efficiency in Cattle. Frontiers in genetics, 13, 795717. https://doi.org/10.3389/fgene.2022.795717	2022	Research	Metagenome	Yes	Kraken2	Animal
981	Xu, S. S., Zhang, X. L., Liu, S. S., Feng, S. T., Xiang, G. M., Xu, C. J., Fan, Z. Y., Xu, K., Wang, N., Wang, Y., Che, J. J., Liu, Z. G., Mu, Y. L., & Li, K. (2022). Multi-Omic Analysis in a Metabolic Syndrome Porcine Model Implicates Arachidonic Acid Metabolism Disorder as a Risk Factor for Atherosclerosis. Frontiers in nutrition, 9, 807118. https://doi.org/10.3389/fnut.2022.807118	2022	Research	Metagenome	Yes	SOAP2	Animal
982	Ding, X., Zhou, J., Chai, Y., Yan, Z., Liu, X., Dong, Y., Mei, X., Jiang, Y., & Lei, H. (2022). A metagenomic study of the gut microbiome in PTB'S disease. Microbes and infection, 24(2), 104893. https://doi.org/10.1016/j.micinf.2021.104893	2022	Research	OnlyAmplicon
983	Liu, W., Fang, X., Zhou, Y., Dou, L., & Dou, T. (2022). Machine learning-based investigation of the relationship between gut microbiome and obesity status. Microbes and infection, 24(2), 104892. https://doi.org/10.1016/j.micinf.2021.104892	2022	Research	Metagenome	Yes	Bowtie2	Human
984	Silva de Sant'ana, A., Ribeiro Silva, A. P., Oliveira do Nascimento, S. P., Araújo Moraes, A., Fonseca Nogueira, J., Moreira Bezerra, F. C., Fraga da Costa, C., de Simoni Gouveia, J. J., Veneroni Gouveia, G., Torres de Souza Rodrigues, R., Colombarolli Bonfa, H., & Ribeiro Menezes, D. (2022). Tannin as a modulator of rumen microbial profile, apparent digestibility and ingestive behavior of lactat…	2022	Research	Metagenome	Yes	NotSupply	Animal
985	Burkartová, K., Dresler, J., Rídl, J., & Falteisek, L. (2022). Population Genomics of Microbial Biostalactites: Non-recombinogenic Genome Islands and Microdiversification by Transposons. Frontiers in microbiology, 13, 828531. https://doi.org/10.3389/fmicb.2022.828531	2022	Research	Metagenome			Environment
986	Johansen, J., Plichta, D. R., Nissen, J. N., Jespersen, M. L., Shah, S. A., Deng, L., Stokholm, J., Bisgaard, H., Nielsen, D. S., Sørensen, S. J., & Rasmussen, S. (2022). Genome binning of viral entities from bulk metagenomics data. Nature communications, 13(1), 965. https://doi.org/10.1038/s41467-022-28581-5	2022	Research	Metagenome	Yes	KneadData	Human
987	Jing, Y., Yuan, Y., Monson, M., Wang, P., Mu, F., Zhang, Q., Na, W., Zhang, K., Wang, Y., Leng, L., Li, Y., Luan, P., Wang, N., Guo, R., Lamont, S. J., Li, H., & Yuan, H. (2022). Multi-Omics Association Reveals the Effects of Intestinal Microbiome-Host Interactions on Fat Deposition in Broilers. Frontiers in microbiology, 12, 815538. https://doi.org/10.3389/fmicb.2021.815538	2022	Research	Metagenome	Yes	Bowtie2	Animal
988	Fromentin, S., Forslund, S. K., Chechi, K., Aron-Wisnewsky, J., Chakaroun, R., Nielsen, T., Tremaroli, V., Ji, B., Prifti, E., Myridakis, A., Chilloux, J., Andrikopoulos, P., Fan, Y., Olanipekun, M. T., Alves, R., Adiouch, S., Bar, N., Talmor-Barkan, Y., Belda, E., Caesar, R., … Pedersen, O. (2022). Microbiome and metabolome features of the cardiometabolic disease spectrum. Nature medicine, 28(2)…	2022	Research	Metagenome	Yes	Bowtie2	Human
989	Zhou, Z., Tran, P. Q., Breister, A. M., Liu, Y., Kieft, K., Cowley, E. S., Karaoz, U., & Anantharaman, K. (2022). METABOLIC: high-throughput profiling of microbial genomes for functional traits, metabolism, biogeochemistry, and community-scale functional networks. Microbiome, 10(1), 33. https://doi.org/10.1186/s40168-021-01213-8	2022	Method
990	Aasmets, O., Krigul, K. L., Lüll, K., Metspalu, A., & Org, E. (2022). Gut metagenome associations with extensive digital health data in a volunteer-based Estonian microbiome cohort. Nature communications, 13(1), 869. https://doi.org/10.1038/s41467-022-28464-9	2022	Research	Metagenome	Yes	SOAP2	Human
991	Deng, C., Zhao, R., Qiu, Z., Li, B., Zhang, T., Guo, F., Mu, R., Wu, Y., Qiao, X., Zhang, L., Cheng, J. J., Ni, J., & Yu, K. (2022). Genome-centric metagenomics provides new insights into the microbial community and metabolic potential of landfill leachate microbiota. The Science of the total environment, 816, 151635. https://doi.org/10.1016/j.scitotenv.2021.151635	2022	Research	Metagenome	No
992	Tong, F., Wang, T., Gao, N. L., Liu, Z., Cui, K., Duan, Y., Wu, S., Luo, Y., Li, Z., Yang, C., Xu, Y., Lin, B., Yang, L., Pauciullo, A., Shi, D., Hua, G., Chen, W. H., & Liu, Q. (2022). The microbiome of the buffalo digestive tract. Nature communications, 13(1), 823. https://doi.org/10.1038/s41467-022-28402-9	2022	Research	Metagenome	Yes	Bowtie2	Animal
993	Liang, Y., Shi, X., Shen, Y., Huang, Z., Wang, J., Shao, C., Chu, Y., Chen, J., Yu, J., & Kang, Y. (2022). Enhanced intestinal protein fermentation in schizophrenia. BMC medicine, 20(1), 67. https://doi.org/10.1186/s12916-022-02261-z	2022	Research	Metagenome	No
994	Tian, H., Ye, C., Yang, B., Cui, J., Zheng, Z., Wu, C., Zhou, S., Lv, X., Qin, N., Qin, H., Li, N., & Chen, Q. (2022). Gut Metagenome as a Potential Diagnostic and Predictive Biomarker in Slow Transit Constipation. Frontiers in medicine, 8, 777961. https://doi.org/10.3389/fmed.2021.777961	2022	Research	Metagenome	Yes	SOAP2	Human
995	Cerezo, I. M., Fumanal, M., Tapia-Paniagua, S. T., Bautista, R., Anguís, V., Fernández-Díaz, C., Alarcón, F. J., Moriñigo, M. A., & Balebona, M. C. (2022). Solea senegalensis Bacterial Intestinal Microbiota Is Affected by Low Dietary Inclusion of Ulva ohnoi. Frontiers in microbiology, 12, 801744. https://doi.org/10.3389/fmicb.2021.801744	2022	Research	OnlyAmplicon
996	Doane, M. P., Johnson, C. J., Johri, S., Kerr, E. N., Morris, M. M., Desantiago, R., Turnlund, A. C., Goodman, A., Mora, M., Lima, L. F. O., Nosal, A. P., & Dinsdale, E. A. (2023). The Epidermal Microbiome Within an Aggregation of Leopard Sharks (Triakis semifasciata) Has Taxonomic Flexibility with Gene Functional Stability Across Three Time-points. Microbial ecology, 85(2), 747–764. https://doi.…	2023	Research	Metagenome	No
997	Zhang, H., Yuan, W., Dong, Q., Wu, D., Yang, P., Peng, Y., Li, L., & Peng, X. (2022). Integrated multi-omics analyses reveal the key microbial phylotypes affecting anaerobic digestion performance under ammonia stress. Water research, 213, 118152. https://doi.org/10.1016/j.watres.2022.118152	2022	Research	Metagenome	No
998	Huang, Y., Li, X., Wang, X., Dai, F., Chen, X., Ding, M., & Liu, M. (2022). The effect of compound biofertilizers on nitrogen metabolism and microbial diversity of soil rhizosphere in tobacco fields. Agronomy Journal, 114, 2002–2010. https://doi.org/10.1002/agj2.20980	2022	Research	OnlyAmplicon
999	Unravelling the microbial community structure and function of coal-bed methane producing formation water of Jharia coal mines using metagenomics approach	2022	Research	Metagenome	No
1000	Hiseni, P., Snipen, L., Wilson, R. C., Furu, K., & Rudi, K. (2022). Questioning the Quality of 16S rRNA Gene Sequences Derived From Human Gut Metagenome-Assembled Genomes. Frontiers in microbiology, 12, 822301. https://doi.org/10.3389/fmicb.2021.822301	2022	Research	OnlyAmplicon
1001	Hepatopancreas Transcriptome and Gut Microbiome Resources for Penaeus indicus Juveniles	2022	Research	OnlyAmplicon
1002	Jovel, J., Nimaga, A., Jordan, T., O'Keefe, S., Patterson, J., Thiesen, A., Hotte, N., Bording-Jorgensen, M., Subedi, S., Hamilton, J., Carpenter, E. J., Lauga, B., Elahi, S., Madsen, K. L., Wong, G. K., & Mason, A. L. (2022). Metagenomics Versus Metatranscriptomics of the Murine Gut Microbiome for Assessing Microbial Metabolism During Inflammation. Frontiers in microbiology, 13, 829378. https://…	2022	Research	Metagenome	Yes	Kraken2	Animal
1003	Ivanova, V., Chernevskaya, E., Vasiluev, P., Ivanov, A., Tolstoganov, I., Shafranskaya, D., Ulyantsev, V., Korobeynikov, A., Razin, S. V., Beloborodova, N., Ulianov, S. V., & Tyakht, A. (2022). Hi-C Metagenomics in the ICU: Exploring Clinically Relevant Features of Gut Microbiome in Chronically Critically Ill Patients. Frontiers in microbiology, 12, 770323. https://doi.org/10.3389/fmicb.2021.7703…	2022	Research	Metagenome	Yes	BWA	Human
1004	Xiang, K., Zhang, J. J., Xu, Y. Y., Zhong, X., Ni, J., & Pan, H. F. (2022). Genetically Predicted Causality of 28 Gut Microbiome Families and Type 2 Diabetes Mellitus Risk. Frontiers in endocrinology, 13, 780133. https://doi.org/10.3389/fendo.2022.780133	2022	NotAvailable
1005	LeBlanc N. (2023). Green Manures Alter Taxonomic and Functional Characteristics of Soil Bacterial Communities. Microbial ecology, 85(2), 684–697. https://doi.org/10.1007/s00248-022-01975-0	2023	Research	3rdMetagenome
1006	Willenbücher, K., Wibberg, D., Huang, L., Conrady, M., Ramm, P., Gätcke, J., Busche, T., Brandt, C., Szewzyk, U., Schlüter, A., Barrero Canosa, J., & Maus, I. (2022). Phage Genome Diversity in a Biogas-Producing Microbiome Analyzed by Illumina and Nanopore GridION Sequencing. Microorganisms, 10(2), 368. https://doi.org/10.3390/microorganisms10020368	2022	Research	3rdMetagenome
1007	Kamel, H. L., Hanora, A., & Solyman, S. M. (2022). Metataxanomic, bioactivity and microbiome analysis of Red Sea marine sponges from Egypt. Marine genomics, 61, 100920. https://doi.org/10.1016/j.margen.2021.100920	2022	Research	OnlyAmplicon
1008	Dong, B., Lin, X., Jing, X., Hu, T., Zhou, J., Chen, J., Xiao, L., Wang, B., Chen, Z., Liu, J., Hu, Y., Liu, G., Liu, S., Liu, J., Wei, W., & Zou, Y. (2022). A Bacterial Genome and Culture Collection of Gut Microbial in Weanling Piglet. Microbiology spectrum, 10(1), e0241721. https://doi.org/10.1128/spectrum.02417-21	2022	Research	Metagenome	Yes	SOAP2	Animal
1009	Jeon, S., Kim, H., Kim, J., Seol, D., Jo, J., Choi, Y., Cho, S., & Kim, H. (2022). Positive Effect of Lactobacillus acidophilus EG004 on Cognitive Ability of Healthy Mice by Fecal Microbiome Analysis Using Full-Length 16S-23S rRNA Metagenome Sequencing. Microbiology spectrum, 10(1), e0181521. https://doi.org/10.1128/spectrum.01815-21	2022	Research	Metagenome	Yes	Minimap2	Animal
1010	Shelyakin, P. V., Semenkov, I. N., Tutukina, M. N., Nikolaeva, D. D., Sharapova, A. V., Sarana, Y. V., Lednev, S. A., Smolenkov, A. D., Gelfand, M. S., Krechetov, P. P., & Koroleva, T. V. (2022). The Influence of Kerosene on Microbiomes of Diverse Soils. Life (Basel, Switzerland), 12(2), 221. https://doi.org/10.3390/life12020221	2022	Research	OnlyAmplicon
1011	Kutsuwada, Y., Yokota, K., Yoshida, K., Tsuda, H., Watanabe, K., Matsumoto, A., & Iwamoto, S. (2022). Association of HLA-DPB1, NLRP10, OVOL1, and ABCC11 with the axillary microbiome in a Japanese population. Journal of dermatological science, 105(2), 98–104. https://doi.org/10.1016/j.jdermsci.2022.01.003	2022	Research	OnlyAmplicon
1012	Valder, S., & Brinkmann, C. (2022). Exercise for the Diabetic Gut-Potential Health Effects and Underlying Mechanisms. Nutrients, 14(4), 813. https://doi.org/10.3390/nu14040813	2022	Review
1013	He, J., Chu, Y., Li, J., Meng, Q., Liu, Y., Jin, J., Wang, Y., Wang, J., Huang, B., Shi, L., Shi, X., Tian, J., Zhufeng, Y., Feng, R., Xiao, W., Gan, Y., Guo, J., Shao, C., Su, Y., Hu, F., … Li, Z. (2022). Intestinal butyrate-metabolizing species contribute to autoantibody production and bone erosion in rheumatoid arthritis. Science advances, 8(6), eabm1511. https://doi.org/10.1126/sciadv.abm1511	2022	Research	Metagenome	Yes	BWA	Human
1014	Youngblut, N. D., de la Cuesta-Zuluaga, J., & Ley, R. E. (2022). Incorporating genome-based phylogeny and functional similarity into diversity assessments helps to resolve a global collection of human gut metagenomes. Environmental microbiology, 24(9), 3966–3984. https://doi.org/10.1111/1462-2920.15910	2022	Research	Metagenome	Yes	BBMap	Human
1015	Rasmussen, J. A., Villumsen, K. R., Ernst, M., Hansen, M., Forberg, T., Gopalakrishnan, S., Gilbert, M. T. P., Bojesen, A. M., Kristiansen, K., & Limborg, M. T. (2022). A multi-omics approach unravels metagenomic and metabolic alterations of a probiotic and synbiotic additive in rainbow trout (Oncorhynchus mykiss). Microbiome, 10(1), 21. https://doi.org/10.1186/s40168-021-01221-8	2022	Research	Metagenome	Yes	Minimap2	Animal
1016	Xia, W., Liu, G., Wang, D., Chen, H., Zhu, L., & Li, D. (2022). Functional convergence of Yunnan snub-nosed monkey and bamboo-eating panda gut microbiomes revealing the driving by dietary flexibility on mammal gut microbiome. Computational and structural biotechnology journal, 20, 685–699. https://doi.org/10.1016/j.csbj.2022.01.011	2022	Research	OnlyAmplicon
1017	Liu, N. N., Jiao, N., Tan, J. C., Wang, Z., Wu, D., Wang, A. J., Chen, J., Tao, L., Zhou, C., Fang, W., Cheong, I. H., Pan, W., Liao, W., Kozlakidis, Z., Heeschen, C., Moore, G. G., Zhu, L., Chen, X., Zhang, G., Zhu, R., … Wang, H. (2022). Multi-kingdom microbiota analyses identify bacterial-fungal interactions and biomarkers of colorectal cancer across cohorts. Nature microbiology, 7(2), 238–250…	2022	Research	Metagenome	Yes	Bowtie2	Human
1018	Sun, Z., Huang, S., Zhu, P., Tzehau, L., Zhao, H., Lv, J., Zhang, R., Zhou, L., Niu, Q., Wang, X., Zhang, M., Jing, G., Bao, Z., Liu, J., Wang, S., & Xu, J. (2022). Species-resolved sequencing of low-biomass or degraded microbiomes using 2bRAD-M. Genome biology, 23(1), 36. https://doi.org/10.1186/s13059-021-02576-9	2022	Research	Metagenome	Yes	Kraken2	Human
1019	Kartal, E., Schmidt, T. S. B., Molina-Montes, E., Rodríguez-Perales, S., Wirbel, J., Maistrenko, O. M., Akanni, W. A., Alashkar Alhamwe, B., Alves, R. J., Carrato, A., Erasmus, H. P., Estudillo, L., Finkelmeier, F., Fullam, A., Glazek, A. M., Gómez-Rubio, P., Hercog, R., Jung, F., Kandels, S., Kersting, S., … Bork, P. (2022). A faecal microbiota signature with high specificity for pancreatic canc…	2022	Research	Metagenome	Yes	NGLess	Human
1020	Salachan, P. V., & Sørensen, K. D. (2022). Dysbiotic microbes and how to find them: a review of microbiome profiling in prostate cancer. Journal of experimental & clinical cancer research : CR, 41(1), 31. https://doi.org/10.1186/s13046-021-02196-y	2022	Review
1021	Altshuler, I., Raymond-Bouchard, I., Magnuson, E., Tremblay, J., Greer, C. W., & Whyte, L. G. (2022). Unique high Arctic methane metabolizing community revealed through in situ 13CH4-DNA-SIP enrichment in concert with genome binning. Scientific reports, 12(1), 1160. https://doi.org/10.1038/s41598-021-04486-z	2022	Research	Metagenome	No
1022	Yi, W., Ji, Y., Gao, H., Luo, S., Pan, R., Song, J., He, Y., Li, Y., Wu, Y., Yan, S., Liang, Y., Sun, X., Jin, X., Mei, L., Cheng, J., & Su, H. (2023). Effects of urban particulate matter on gut microbiome and partial schizophrenia-like symptoms in mice: Evidence from shotgun metagenomic and metabolomic profiling. The Science of the total environment, 857(Pt 1), 159305. https://doi.org/10.1016/j.…	2023	Research	Metagenome	No
1023	Xue, M. Y., Wu, J. J., Xie, Y. Y., Zhu, S. L., Zhong, Y. F., Liu, J. X., & Sun, H. Z. (2022). Investigation of fiber utilization in the rumen of dairy cows based on metagenome-assembled genomes and single-cell RNA sequencing. Microbiome, 10(1), 11. https://doi.org/10.1186/s40168-021-01211-w	2022	Research	Metagenome	Yes	SOAP2	Animal
1024	Furuhashi, H., Takayasu, L., Isshi, K., Hara, Y., Ono, S., Kato, M., Sumiyama, K., & Suda, W. (2022). Effect of storage temperature and flash-freezing on salivary microbiota profiles based on 16S rRNA-targeted sequencing. European journal of oral sciences, 130(2), e12852. https://doi.org/10.1111/eos.12852	2022	Research	Metagenome	No
1025	Lee, S. J., & Rho, M. (2022). Multimodal deep learning applied to classify healthy and disease states of human microbiome. Scientific reports, 12(1), 824. https://doi.org/10.1038/s41598-022-04773-3	2022	Research	Metagenome	Yes	Bowtie2	Human
1026	Nappi, J., Goncalves, P., Khan, T., Majzoub, M. E., Grobler, A. S., Marzinelli, E. M., Thomas, T., & Egan, S. (2023). Differential priority effects impact taxonomy and functionality of host-associated microbiomes. Molecular ecology, 32(23), 6278–6293. https://doi.org/10.1111/mec.16336	2023	Research	Metagenome	Yes	Bowtie2	Plant
1027	Hu, B., Canon, S., Eloe-Fadrosh, E. A., Anubhav, Babinski, M., Corilo, Y., Davenport, K., Duncan, W. D., Fagnan, K., Flynn, M., Foster, B., Hays, D., Huntemann, M., Jackson, E. K. P., Kelliher, J., Li, P. E., Lo, C. C., Mans, D., McCue, L. A., Mouncey, N., … Chain, P. S. G. (2022). Challenges in Bioinformatics Workflows for Processing Microbiome Omics Data at Scale. Frontiers in bioinformatics, 1…	2022	Review
1028	Kishikawa, T., Tomofuji, Y., Inohara, H., & Okada, Y. (2022). OMARU: a robust and multifaceted pipeline for metagenome-wide association study. NAR genomics and bioinformatics, 4(1), lqac019. https://doi.org/10.1093/nargab/lqac019	2022	Method
1029	Bolte, E. E., Moorshead, D., & Aagaard, K. M. (2022). Maternal and early life exposures and their potential to influence development of the microbiome. Genome medicine, 14(1), 4. https://doi.org/10.1186/s13073-021-01005-7	2022	Review
1030	Tran, D. M., Huynh, T. U., Nguyen, T. H., Do, T. O., Tran, T. P. H., Nguyen, Q. V., & Nguyen, A. D. (2022). Soil microbiome dataset from Yok Don national park in the Central Highlands region of Vietnam. Data in brief, 40, 107798. https://doi.org/10.1016/j.dib.2022.107798	2022	Method
1031	Itoyama, S., Noda, E., Takamatsu, S., Kondo, J., Kawaguchi, R., Shimosaka, M., Fukuoka, T., Motooka, D., Nakamura, S., Tanemura, M., Mitsufuji, S., Iwagami, Y., Akita, H., Tobe, T., Kamada, Y., Eguchi, H., & Miyoshi, E. (2022). Enterococcus spp. have higher fitness for survival, in a pH-dependent manner, in pancreatic juice among duodenal bacterial flora. JGH open : an open access journal of gast…	2022	Research	OnlyAmplicon
1032	Speruda, M., Piecuch, A., Borzęcka, J., Kadej, M., & Ogórek, R. (2022). Microbial traces and their role in forensic science. Journal of applied microbiology, 132(4), 2547–2557. https://doi.org/10.1111/jam.15426	2022	Review
1033	Yang, Y., Sun, J., Chen, C., Zhou, Y., Van Dover, C. L., Wang, C., Qiu, J. W., & Qian, P. Y. (2022). Metagenomic and metatranscriptomic analyses reveal minor-yet-crucial roles of gut microbiome in deep-sea hydrothermal vent snail. Animal microbiome, 4(1), 3. https://doi.org/10.1186/s42523-021-00150-z	2022	Research	Metagenome	Yes	Minimap2	Animal
1034	Liu, X., Tong, X., Zou, Y., Lin, X., Zhao, H., Tian, L., Jie, Z., Wang, Q., Zhang, Z., Lu, H., Xiao, L., Qiu, X., Zi, J., Wang, R., Xu, X., Yang, H., Wang, J., Zong, Y., Liu, W., Hou, Y., … Zhang, T. (2022). Mendelian randomization analyses support causal relationships between blood metabolites and the gut microbiome. Nature genetics, 54(1), 52–61. https://doi.org/10.1038/s41588-021-00968-y	2022	Research	Metagenome	Yes	BWA	Human
1035	Defining the Sphagnum Core Microbiome across the North American Continent Reveals a Central Role for Diazotrophic Methanotrophs in the Nitrogen and Carbon Cycles of Boreal Peatland Ecosystems	2022	Research	Metagenome	Yes	Kraken2	Plant
1036	Bickhart D M, McClure J C, Shin S B, et al. Lineage-resolved complete metagenomics with long-read sequencing for rumen microbial characterization[C]//JOURNAL OF DAIRY SCIENCE. STE 800, 230 PARK AVE, NEW YORK, NY 10169 USA: ELSEVIER SCIENCE INC, 2022, 105: 17-17.	2022	NotAvailable
1037	Water Pollution Shifts the Soil and Fish Gut Microbiomes Increasing the Circulation of Antibiotic Resistance Genes in the Environment	2022	NotAvailable
1038	Won, K., Kim, D., Shin, D., Hur, J., Lee, H. K., Heo, J., & Oh, J. D. (2022). High-throughput sequencing-based metagenomic and transcriptomic analysis of intestine in piglets infected with salmonella. Journal of animal science and technology, 64(6), 1144–1172. https://doi.org/10.5187/jast.2022.e73	2022	Research	Metagenome	Yes	HISAT2	Human
1039	Zhang, K., Paul, K. C., Jacobs, J. P., Chou, H. L., Duarte Folle, A., Del Rosario, I., Yu, Y., Bronstein, J. M., Keener, A. M., & Ritz, B. (2022). Parkinson's Disease and the Gut Microbiome in Rural California. Journal of Parkinson's disease, 12(8), 2441–2452. https://doi.org/10.3233/JPD-223500	2022	Research	OnlyAmplicon
1040	Suryaletha, K., Savithri, A. V., Nayar, S. A., Asokan, S., Rajeswary, D., & Thomas, S. (2022). Demystifying Bacteriocins of Human Microbiota by Genome Guided Prospects: An Impetus to Rekindle the Antimicrobial Research. Current protein & peptide science, 23(12), 811–822. https://doi.org/10.2174/1389203724666221019111515	2022	Review
1041	Sato, Y., Takebe, H., Oishi, K., Yasuda, J., Kumagai, H., Hirooka, H., & Yoshida, T. (2022). Identification of 146 Metagenome-assembled Genomes from the Rumen Microbiome of Cattle in Japan. Microbes and environments, 37(4), ME22039. https://doi.org/10.1264/jsme2.ME22039	2022	Review
1042	Ghosh, A., & Saha, S. (2022). Meta-analysis of sputum microbiome studies identifies airway disease-specific taxonomic and functional signatures. Journal of medical microbiology, 72(12), 10.1099/jmm.0.001617. https://doi.org/10.1099/jmm.0.001617	2022	Research	Metagenome	Yes	Kraken2	Human
1043	Amamoto, R., Shimamoto, K., Suwa, T., Park, S., Matsumoto, H., Shimizu, K., Katto, M., Makino, H., Matsubara, S., & Aoyagi, Y. (2022). Relationships between dietary diversity and gut microbial diversity in the elderly. Beneficial microbes, 13(6), 453–464. https://doi.org/10.3920/BM2022.0054	2022	Research	OnlyAmplicon
1044	Ahrodia, T., Das, S., Bakshi, S., & Das, B. (2022). Structure, functions, and diversity of the healthy human microbiome. Progress in molecular biology and translational science, 191(1), 53–82. https://doi.org/10.1016/bs.pmbts.2022.07.003	2022	Review
1045	Microorganisms: the secret agents of the biosphere, and their key roles in biotechnology	2022	Review
1046	Ong, C. T., Ross, E. M., Boe-Hansen, G. B., Turni, C., Hayes, B. J., & Tabor, A. E. (2022). Technical note: overcoming host contamination in bovine vaginal metagenomic samples with nanopore adaptive sequencing. Journal of animal science, 100(1), skab344. https://doi.org/10.1093/jas/skab344	2022	Research	Metagenome	Yes	Minimap2	Animal
1047	López-García, A., Saborío-Montero, A., Gutiérrez-Rivas, M., Atxaerandio, R., Goiri, I., García-Rodríguez, A., Jiménez-Montero, J. A., González, C., Tamames, J., Puente-Sánchez, F., Serrano, M., Carrasco, R., Óvilo, C., & González-Recio, O. (2022). Fungal and ciliate protozoa are the main rumen microbes associated with methane emissions in dairy cattle. GigaScience, 11, giab088. https://doi.org/10…	2022	Research	Metagenome	No
1048	Sim, M., Lee, J., Wy, S., Park, N., Lee, D., Kwon, D., & Kim, J. (2022). Generation and application of pseudo-long reads for metagenome assembly. GigaScience, 11, giac044. https://doi.org/10.1093/gigascience/giac044	2022	Research	Metagenome	Yes	Bowtie2	Human
1049	Balaji, A., Sapoval, N., Seto, C., Leo Elworth, R. A., Fu, Y., Nute, M. G., Savidge, T., Segarra, S., & Treangen, T. J. (2022). KOMB: K-core based de novo characterization of copy number variation in microbiomes. Computational and structural biotechnology journal, 20, 3208–3222. https://doi.org/10.1016/j.csbj.2022.06.019	2022	Review
1050	Muratsu, A., Ikeda, M., Shimizu, K., Kameoka, S., Motooka, D., Nakamura, S., Matsumoto, H., Ogura, H., & Shimazu, T. (2022). Dynamic change of fecal microbiota and metabolomics in a polymicrobial murine sepsis model. Acute medicine & surgery, 9(1), e770. https://doi.org/10.1002/ams2.770	2022	Research	OnlyAmplicon
1051	Next Generation Sequencing genomic analysis of bacteria from soils of the sites with naturally-occurring summer truffle (Tuber aestivum Vittad.)	2022	Research	OnlyAmplicon
1052	Jeong, S., Huang, L. K., Tsai, M. J., Liao, Y. T., Lin, Y. S., Hu, C. J., & Hsu, Y. H. (2022). Cognitive Function Associated with Gut Microbial Abundance in Sucrose and S-Adenosyl-L-Methionine (SAMe) Metabolic Pathways. Journal of Alzheimer's disease : JAD, 87(3), 1115–1130. https://doi.org/10.3233/JAD-215090	2022	Research	Metagenome	Yes	FastQC	Human
1053	Lyalina, S., Stepanauskas, R., Wu, F., Sanjabi, S., & Pollard, K. S. (2022). Single cell genome sequencing of laboratory mouse microbiota improves taxonomic and functional resolution of this model microbial community. PloS one, 17(4), e0261795. https://doi.org/10.1371/journal.pone.0261795	2022	Research	Metagenome	Yes	Trimmomatic	Human
1054	Jones R. L. (2022). Gut microbiome as a potential biomarker of cancer risk in inflammatory bowel disease. Contemporary oncology (Poznan, Poland), 26(1), 40–43. https://doi.org/10.5114/wo.2022.114537	2022	NotRevalent
1055	Pust, M. M., & Tümmler, B. (2021). Bacterial low-abundant taxa are key determinants of a healthy airway metagenome in the early years of human life. Computational and structural biotechnology journal, 20, 175–186. https://doi.org/10.1016/j.csbj.2021.12.008	2021	Research	Metagenome	Yes	BWA	Human
1056	Wu, X., Rensing, C., Han, D., Xiao, K. Q., Dai, Y., Tang, Z., Liesack, W., Peng, J., Cui, Z., & Zhang, F. (2022). Genome-Resolved Metagenomics Reveals Distinct Phosphorus Acquisition Strategies between Soil Microbiomes. mSystems, 7(1), e0110721. https://doi.org/10.1128/msystems.01107-21	2022	Research	Metagenome	No
1057	Ogawa, J.M., Yairi, I.E. (2022). Metagenome Analysis of Two River Microbial Flora for Modeling River Microbial Diversity. In: Takama, Y., et al. Advances in Artificial Intelligence. JSAI 2021. Advances in Intelligent Systems and Computing, vol 1423. Springer, Cham. https://doi.org/10.1007/978-3-030-96451-1_19	2022	Research	Metagenome	No
1058	Cheng, Y., Zhou, L., Liang, T., Man, J., Wang, Y., Li, Y., Chen, H., & Zhang, T. (2021). Deciphering Rhizosphere Microbiome Assembly of Castanea henryi in Plantation and Natural Forest. Microorganisms, 10(1), 42. https://doi.org/10.3390/microorganisms10010042	2021	Research	Metagenome	Yes	Bowtie2	Plant
1059	Lee, S., You, H., Lee, Y., Baik, H., Paik, J., Lee, H., Park, S., Shim, J., Lee, J., & Hyun, S. (2021). Intake of MPRO3 over 4 Weeks Reduces Glucose Levels and Improves Gastrointestinal Health and Metabolism. Microorganisms, 10(1), 88. https://doi.org/10.3390/microorganisms10010088	2021	Research	OnlyAmplicon
1060	Li, F., Yang, S., Zhang, L., Qiao, L., Wang, L., He, S., Li, J., Yang, N., Yue, B., & Zhou, C. (2022). Comparative metagenomics analysis reveals how the diet shapes the gut microbiota in several small mammals. Ecology and evolution, 12(1), e8470. https://doi.org/10.1002/ece3.8470	2022	Research	Metagenome	Yes	NotSupply	Animal
1061	Costa, S. S., Lago, L. A. B., Silva, A., Graças, D. A. D., Lameira, J., & Baraúna, R. A. (2022). Diversity of bacteriocins in the microbiome of the Tucuruí Hydroelectric Power Plant water reservoir and three-dimensional structure prediction of a zoocin. Genetics and molecular biology, 45(1), e20210204. https://doi.org/10.1590/1678-4685-GMB-2021-0204	2022	Research	Metagenome	No
1062	Lund, D., Kieffer, N., Parras-Moltó, M., Ebmeyer, S., Berglund, F., Johnning, A., Larsson, D. G. J., & Kristiansson, E. (2022). Large-scale characterization of the macrolide resistome reveals high diversity and several new pathogen-associated genes. Microbial genomics, 8(1), 000770. https://doi.org/10.1099/mgen.0.000770	2022	Method
1063	Anastasiou, R., Kazou, M., Georgalaki, M., Aktypis, A., Zoumpopoulou, G., & Tsakalidou, E. (2022). Omics Approaches to Assess Flavor Development in Cheese. Foods (Basel, Switzerland), 11(2), 188. https://doi.org/10.3390/foods11020188	2022	Review
1064	Johny, T. K., Puthusseri, R. M., & Bhat, S. G. (2021). Metagenomic landscape of taxonomy, metabolic potential and resistome of Sardinella longiceps gut microbiome. Archives of microbiology, 204(1), 87. https://doi.org/10.1007/s00203-021-02675-y	2021	Research	Metagenome	No
1065	Zhang, Y., Jiang, F., Yang, B., Wang, S., Wang, H., Wang, A., Xu, D., & Fan, W. (2022). Improved microbial genomes and gene catalog of the chicken gut from metagenomic sequencing of high-fidelity long reads. GigaScience, 11, giac116. https://doi.org/10.1093/gigascience/giac116	2022	Research	3rdMetagenome
1066	Islam, M. M., Bhattacharya, R., Sarkar, B., Maiti, P. K., Mahanty, S., Chaudhuri, P., Biswas, S. R., & Mandal, S. (2021). Different soil salinity imparts clear alteration in rhizospheric bacterial community dynamics in rice and peanut. Archives of microbiology, 204(1), 36. https://doi.org/10.1007/s00203-021-02695-8	2021	Research	OnlyAmplicon
1067	Png, C. W., Lee, W. J. J., Chua, S. J., Zhu, F., Gastric Consortium5, Yeoh, K. G., & Zhang, Y. (2022). Mucosal microbiome associates with progression to gastric cancer. Theranostics, 12(1), 48–58. https://doi.org/10.7150/thno.65302	2022	Research	OnlyAmplicon
1068	The enriched gut commensal Faeciroseburia intestinalis contributes to the anti-metabolic disorders effects of the Ganoderma meroterpene derivative	2021	Research	OnlyAmplicon
1069	Tongununui, P., Kuriya, Y., Murata, M., Sawada, H., Araki, M., Nomura, M., Morioka, K., Ichie, T., Ikejima, K., & Adachi, K. (2021). Mangrove crab intestine and habitat sediment microbiomes cooperatively work on carbon and nitrogen cycling. PloS one, 16(12), e0261654. https://doi.org/10.1371/journal.pone.0261654	2021	Research	OnlyAmplicon
1070	Mercado, J. V., Koyama, M., & Nakasaki, K. (2022). Short-term changes in the anaerobic digestion microbiome and biochemical pathways with changes in organic load. The Science of the total environment, 813, 152585. https://doi.org/10.1016/j.scitotenv.2021.152585	2022	Research	OnlyAmplicon
1071	Saheb Kashaf, S., Proctor, D. M., Deming, C., Saary, P., Hölzer, M., NISC Comparative Sequencing Program, Taylor, M. E., Kong, H. H., Segre, J. A., Almeida, A., & Finn, R. D. (2022). Integrating cultivation and metagenomics for a multi-kingdom view of skin microbiome diversity and functions. Nature microbiology, 7(1), 169–179. https://doi.org/10.1038/s41564-021-01011-w	2022	Research	Metagenome	Yes	NotSupply	Human
1072	Avalon, N. E., Murray, A. E., Daligault, H. E., Lo, C. C., Davenport, K. W., Dichosa, A. E. K., Chain, P. S. G., & Baker, B. J. (2021). Bioinformatic and Mechanistic Analysis of the Palmerolide PKS-NRPS Biosynthetic Pathway From the Microbiome of an Antarctic Ascidian. Frontiers in chemistry, 9, 802574. https://doi.org/10.3389/fchem.2021.802574	2021	Method
1073	Trzebny, A., Slodkowicz-Kowalska, A., Björkroth, J., & Dabert, M. (2023). Microsporidian Infection in Mosquitoes (Culicidae) Is Associated with Gut Microbiome Composition and Predicted Gut Microbiome Functional Content. Microbial ecology, 85(1), 247–263. https://doi.org/10.1007/s00248-021-01944-z	2023	Research	OnlyAmplicon
1074	Young Kim, S., Ban, G. H., Won Hong, Y., Ji Jang, M., & Ae Kim, S. (2022). Microbiome shifts in sprouts (alfalfa, radish, and rapeseed) during production from seed to sprout using 16S rRNA microbiome sequencing. Food research international (Ottawa, Ont.), 152, 110896. https://doi.org/10.1016/j.foodres.2021.110896	2022	Research	OnlyAmplicon
1075	The Structure and Function of Gut Microbiomes of Two Species of Sea Urchins, Mesocentrotus nudus and Strongylocentrotus intermedius, in Japan	2021	Research	OnlyAmplicon
1076	Wirth, R., Pap, B., Maróti, G., Vályi, P., Komlósi, L., Barta, N., Strang, O., Minárovits, J., & Kovács, K. L. (2021). Toward Personalized Oral Diagnosis: Distinct Microbiome Clusters in Periodontitis Biofilms. Frontiers in cellular and infection microbiology, 11, 747814. https://doi.org/10.3389/fcimb.2021.747814	2021	Research	Metagenome	Yes	Kraken2	Human
1077	Walker, R. L., Vlamakis, H., Lee, J. W. J., Besse, L. A., Xanthakis, V., Vasan, R. S., Shaw, S. Y., & Xavier, R. J. (2021). Population study of the gut microbiome: associations with diet, lifestyle, and cardiometabolic disease. Genome medicine, 13(1), 188. https://doi.org/10.1186/s13073-021-01007-5	2021	Research	OnlyAmplicon
1078	Soto-Giron, M. J., Kim, J. N., Schott, E., Tahmin, C., Ishoey, T., Mincer, T. J., DeWalt, J., & Toledo, G. (2021). The Edible Plant Microbiome represents a diverse genetic reservoir with functional potential in the human host. Scientific reports, 11(1), 24017. https://doi.org/10.1038/s41598-021-03334-4	2021	Research	3rdMetagenome
1079	Liu, C., Li, Z., Ding, J., Zhen, H., Fang, M., & Nie, C. (2021). Species-Level Analysis of the Human Gut Microbiome Shows Antibiotic Resistance Genes Associated With Colorectal Cancer. Frontiers in microbiology, 12, 765291. https://doi.org/10.3389/fmicb.2021.765291	2021	Research	Metagenome	Yes	SOAP2	Human
1080	Sediment Features and Human Activities Structure the Surface Microbial Communities of the Venice Lagoon	2021	Research	OnlyAmplicon
1081	Tamashiro, R., Strange, L., Schnackenberg, K., Santos, J., Gadalla, H., Zhao, L., Li, E. C., Hill, E., Hill, B., Sidhu, G., Kirst, M., Walker, C., & Wang, G. P. (2021). Stability of healthy subgingival microbiome across space and time. Scientific reports, 11(1), 23987. https://doi.org/10.1038/s41598-021-03479-2	2021	Research	OnlyAmplicon
1082	Kwan, S. Y., Jiao, J., Joon, A., Wei, P., Petty, L. E., Below, J. E., Daniel, C. R., Wu, X., Zhang, J., Jenq, R. R., Futreal, P. A., Hawk, E. T., McCormick, J. B., Fisher-Hoch, S. P., & Beretta, L. (2022). Gut microbiome features associated with liver fibrosis in Hispanics, a population at high risk for fatty liver disease. Hepatology (Baltimore, Md.), 75(4), 955–967. https://doi.org/10.1002/hep.…	2022	Research	OnlyAmplicon
1083	Zhang, T., Li, J., Wang, N., Wang, H., & Yu, L. (2022). Metagenomic analysis reveals microbiome and resistome in the seawater and sediments of Kongsfjorden (Svalbard, High Arctic). The Science of the total environment, 809, 151937. https://doi.org/10.1016/j.scitotenv.2021.151937	2022	Research	Metagenome	No
1084	Xie, Y., Sun, J., Hu, C., Ruan, B., & Zhu, B. (2021). Oral Microbiota Is Associated With Immune Recovery in Human Immunodeficiency Virus-Infected Individuals. Frontiers in microbiology, 12, 794746. https://doi.org/10.3389/fmicb.2021.794746	2021	Research	OnlyAmplicon
1085	Wigand, J., Tansirichaiya, S., Winje, E., & Al-Haroni, M. (2021). Functional screening of a human saliva metagenomic DNA reveal novel resistance genes against sodium hypochlorite and chlorhexidine. BMC oral health, 21(1), 632. https://doi.org/10.1186/s12903-021-02000-5	2021	Research	Metagenome	Yes	NotSupply	Human
1086	Zhu, W., Yang, D., Chang, L., Zhang, M., Zhu, L., & Jiang, J. (2022). Animal gut microbiome mediates the effects of antibiotic pollution on an artificial freshwater system. Journal of hazardous materials, 425, 127968. https://doi.org/10.1016/j.jhazmat.2021.127968	2022	Research	Metagenome	No
1087	Corrêa, P. S., Jimenez, C. R., Mendes, L. W., Rymer, C., Ray, P., Gerdes, L., da Silva, V. O., De Nadai Fernandes, E. A., Abdalla, A. L., & Louvandini, H. (2021). Taxonomy and Functional Diversity in the Fecal Microbiome of Beef Cattle Reared in Brazilian Traditional and Semi-Intensive Production Systems. Frontiers in microbiology, 12, 768480. https://doi.org/10.3389/fmicb.2021.768480	2021	Research	Metagenome	No
1088	Yang, P., Zheng, W., Ning, K., & Zhang, Y. (2021). Decoding the link of microbiome niches with homologous sequences enables accurately targeted protein structure prediction. Proceedings of the National Academy of Sciences of the United States of America, 118(49), e2110828118. https://doi.org/10.1073/pnas.2110828118	2021	Research	Metagenome	No
1089	Wang, X., Wang, Z., Pan, H., Qi, J., Li, D., Zhang, L., Shen, Y., Xiang, Z., & Li, M. (2021). Captivity Influences the Gut Microbiome of Rhinopithecus roxellana. Frontiers in microbiology, 12, 763022. https://doi.org/10.3389/fmicb.2021.763022	2021	Research	Metagenome	Yes	Bowtie2	Animal
1090	Liu, X., Tong, X., Zhu, J., Tian, L., Jie, Z., Zou, Y., Lin, X., Liang, H., Li, W., Ju, Y., Qin, Y., Zou, L., Lu, H., Zhu, S., Jin, X., Xu, X., Yang, H., Wang, J., Zong, Y., Liu, W., … Zhang, T. (2021). Metagenome-genome-wide association studies reveal human genetic impact on the oral microbiome. Cell discovery, 7(1), 117. https://doi.org/10.1038/s41421-021-00356-0	2021	Research	Metagenome	Yes	BWA	Human
1091	Reji, L., Cardarelli, E. L., Boye, K., Bargar, J. R., & Francis, C. A. (2022). Diverse ecophysiological adaptations of subsurface Thaumarchaeota in floodplain sediments revealed through genome-resolved metagenomics. The ISME journal, 16(4), 1140–1152. https://doi.org/10.1038/s41396-021-01167-7	2022	Research	Metagenome	No
1092	Zhao, Q., Gu, H., Wang, W., & Hu, Y. (2022). Gastrointestinal tract microbial community of Babylonia areolata and its diversity are closely correlated with the outbreak of disease. Aquaculture Research, 53, 1636–1648. https://doi.org/10.1111/are.15694	2022	Research	OnlyAmplicon
1093	Ghodhbane-Gtari, F., D'Angelo, T., Gueddou, A., Ghazouani, S., Gtari, M., & Tisa, L. S. (2021). Alone Yet Not Alone: Frankia Lives Under the Same Roof With Other Bacteria in Actinorhizal Nodules. Frontiers in microbiology, 12, 749760. https://doi.org/10.3389/fmicb.2021.749760	2021	Research	Metagenome	No
1094	Vecherskii, M.V., Semenov, M.V., Lisenkova, A.A. et al. Metagenomics: A New Direction in Ecology. Biol Bull Russ Acad Sci 48 (Suppl 3), S107–S117 (2021). https://doi.org/10.1134/S1062359022010150	2021	Review
1095	Happel, A. U., Balle, C., Maust, B. S., Konstantinus, I. N., Gill, K., Bekker, L. G., Froissart, R., Passmore, J. A., Karaoz, U., Varsani, A., & Jaspan, H. (2021). Presence and Persistence of Putative Lytic and Temperate Bacteriophages in Vaginal Metagenomes from South African Adolescents. Viruses, 13(12), 2341. https://doi.org/10.3390/v13122341	2021	Research	Metagenome	Yes	BWA	Human
1096	Vosloo, S., Huo, L., Anderson, C. L., Dai, Z., Sevillano, M., & Pinto, A. (2021). Evaluating de Novo Assembly and Binning Strategies for Time Series Drinking Water Metagenomes. Microbiology spectrum, 9(3), e0143421. https://doi.org/10.1128/Spectrum.01434-21	2021	Research	Metagenome			Environment
1097	Goel A, Kim B-J, Ncho C-M, Jeong C-M, Gupta V, Jung J-Y, Ha S-Y, Lee D-H, Yang J-K, Choi Y-H. Utilization of Shredded Steam-Exploded Pine Particles as a Dietary Ingredient to Modify Cecal Microbiota in Broilers. Agriculture. 2021; 11(12):1196. https://doi.org/10.3390/agriculture11121196	2021	Research	Metagenome	No
1098	Van Bel, M., Fisher, A. E., Ball, L., Columbus, J. T., & Berlemont, R. (2021). Phylosymbiosis in the Rhizosphere Microbiome Extends to Nitrogen Cycle Functional Potential. Microorganisms, 9(12), 2476. https://doi.org/10.3390/microorganisms9122476	2021	Research	Metagenome	No
1099	Xiang, B., Zhao, L., & Zhang, M. (2021). Metagenome-Scale Metabolic Network Suggests Folate Produced by Bifidobacterium longum Might Contribute to High-Fiber-Diet-Induced Weight Loss in a Prader-Willi Syndrome Child. Microorganisms, 9(12), 2493. https://doi.org/10.3390/microorganisms9122493	2021	Research	Metagenome	Yes	Bowtie2	Human
1100	Oh, H. N., Myeong, N. R., Kim, T., Min, G. S., Kim, S., & Sul, W. J. (2022). Changes in Fecal Pellet Microbiome of the Cold-Adapted Antarctic Copepod Tigriopus kingsejongensis at Different Temperatures and Developmental Stages. Microbial ecology, 84(4), 1029–1041. https://doi.org/10.1007/s00248-021-01928-z	2022	NotAvailable
1101	Setubal J C. Metagenome-assembled genomes and their contribution to microbiome studies[J]. Program and Abstract Book, 2021.	2021	NotAvailable
1102	Sato, Y., Takebe, H., Tominaga, K., Oishi, K., Kumagai, H., Yoshida, T., & Hirooka, H. (2021). Taxonomic and functional characterization of the rumen microbiome of Japanese Black cattle revealed by 16S rRNA gene amplicon and metagenome shotgun sequencing. FEMS microbiology ecology, 97(12), fiab152. https://doi.org/10.1093/femsec/fiab152	2021	Research	Metagenome	Yes	BWA	Animal
1103	Masi, A. C., Embleton, N. D., Lamb, C. A., Young, G., Granger, C. L., Najera, J., Smith, D. P., Hoffman, K. L., Petrosino, J. F., Bode, L., Berrington, J. E., & Stewart, C. J. (2021). Human milk oligosaccharide DSLNT and gut microbiome in preterm infants predicts necrotising enterocolitis. Gut, 70(12), 2273–2282. https://doi.org/10.1136/gutjnl-2020-322771	2021	Research	Metagenome	No
1104	Arnoriaga-Rodríguez, M., Mayneris-Perxachs, J., Contreras-Rodríguez, O., Burokas, A., Ortega-Sanchez, J. A., Blasco, G., Coll, C., Biarnés, C., Castells-Nobau, A., Puig, J., Garre-Olmo, J., Ramos, R., Pedraza, S., Brugada, R., Vilanova, J. C., Serena, J., Barretina, J., Gich, J., Pérez-Brocal, V., Moya, A., … Fernández-Real, J. M. (2021). Obesity-associated deficits in inhibitory control are phen…	2021	Research	Metagenome	No
1105	Huergo, L. F., Conzentino, M., Gonçalves, M. V., Gernet, M. V., Reis, R. A., Pedrosa, F. O., Baura, V. A., Pires, A., Gerhardt, E. C. M., Tuleski, T. R., Balsanelli, E., Guizelini, D., Souza, E. M., Chandra, G., & Cruz, L. M. (2021). The microbiome of a shell mound: ancient anthropogenic waste as a source of Streptomyces degrading recalcitrant polysaccharides. World journal of microbiology & biot…	2021	Research	OnlyAmplicon
1106	Ali M. J. (2022). Functional metagenomic profile of the lacrimal sac microbial communities in primary acquired nasolacrimal duct obstruction: The Lacriome paper 2. European journal of ophthalmology, 32(4), 2059–2066. https://doi.org/10.1177/11206721211064015	2022	NotAvailable
1107	Wu-Chuang, A., Obregon, D., Estrada-Peña, A., & Cabezas-Cruz, A. (2022). Thermostable Keystone Bacteria Maintain the Functional Diversity of the Ixodes scapularis Microbiome Under Heat Stress. Microbial ecology, 84(4), 1224–1235. https://doi.org/10.1007/s00248-021-01929-y	2022	Research	OnlyAmplicon
1108	Yildirim, E., Ilina, L., Laptev, G., Filippova, V., Brazhnik, E., Dunyashev, T., Dubrovin, A., Novikova, N., Tiurina, D., Tarlavin, N., & Laishev, K. (2021). The structure and functional profile of ruminal microbiota in young and adult reindeers (Rangifer tarandus) consuming natural winter-spring and summer-autumn seasonal diets. PeerJ, 9, e12389. https://doi.org/10.7717/peerj.12389	2021	Research	OnlyAmplicon
1109	Wu, C. Y., Meng, J., Merchant, A., Zhang, Y. X., Li, M. W., Zhou, X. G., & Wang, Q. (2021). Microbial Response to Fungal Infection in a Fungus-Growing Termite, Odontotermes formosanus (Shiraki). Frontiers in microbiology, 12, 723508. https://doi.org/10.3389/fmicb.2021.723508	2021	Research	Metagenome	Yes	Bowtie2	Plant
1110	Yang, Y., Du, L., Shi, D., Kong, C., Liu, J., Liu, G., Li, X., & Ma, Y. (2021). Dysbiosis of human gut microbiome in young-onset colorectal cancer. Nature communications, 12(1), 6757. https://doi.org/10.1038/s41467-021-27112-y	2021	Research	Metagenome	Yes	Bowtie2	Human
1111	Darnaud, M., De Vadder, F., Bogeat, P., Boucinha, L., Bulteau, A. L., Bunescu, A., Couturier, C., Delgado, A., Dugua, H., Elie, C., Mathieu, A., Novotná, T., Ouattara, D. A., Planel, S., Saliou, A., Šrůtková, D., Yansouni, J., Stecher, B., Schwarzer, M., Leulier, F., … Tamellini, A. (2021). A standardized gnotobiotic mouse model harboring a minimal 15-member mouse gut microbiota recapitulates SOP…	2021	Research	Metagenome	No
1112	Dierikx, T., Berkhout, D., Eck, A., Tims, S., van Limbergen, J., Visser, D., de Boer, M., de Boer, N., Touw, D., Benninga, M., Schierbeek, N., Visser, L., Knol, J., Roeselers, G., de Vries, J., & de Meij, T. (2022). Influence of timing of maternal antibiotic administration during caesarean section on infant microbial colonisation: a randomised controlled trial. Gut, 71(9), 1803–1811. https://doi.…	2022	Research	Metagenome	No
1113	Garcia, B. J., Simha, R., Garvin, M., Furches, A., Jones, P., Gazolla, J. G. F. M., Hyatt, P. D., Schadt, C. W., Pelletier, D., & Jacobson, D. (2021). A k-mer based approach for classifying viruses without taxonomy identifies viral associations in human autism and plant microbiomes. Computational and structural biotechnology journal, 19, 5911–5919. https://doi.org/10.1016/j.csbj.2021.10.029	2021	Research	Metagenome	Yes	STAR	Human
1114	Ellison, A. R., Wilcockson, D., & Cable, J. (2021). Circadian dynamics of the teleost skin immune-microbiome interface. Microbiome, 9(1), 222. https://doi.org/10.1186/s40168-021-01160-4	2021	Research	Metagenome	Yes	Minimap2	Animal
1115	Hata, S., Nakajima, H., Hashimoto, Y., Miyoshi, T., Hosomi, Y., Okamura, T., Majima, S., Nakanishi, N., Senmaru, T., Osaka, T., Okada, H., Ushigome, E., Hamaguchi, M., Asano, M., Yamazaki, M., & Fukui, M. (2022). Effects of probiotic Bifidobacterium bifidum G9-1 on the gastrointestinal symptoms of patients with type 2 diabetes mellitus treated with metformin: An open-label, single-arm, explorator…	2022	Research	OnlyAmplicon
1116	Corrêa, P. S., Mendes, L. W., Lemos, L. N., Sampaio, A. C. K., Issakowicz, J., McManus, C. M., Tsai, S. M., Faciola, A. P., Abdalla, A. L., & Louvandini, H. (2021). The effect of Haemonchus contortus and Trichostrongylus colubriforms infection on the ruminal microbiome of lambs. Experimental parasitology, 231, 108175. https://doi.org/10.1016/j.exppara.2021.108175	2021	Research	Metagenome	Yes	Bowtie2	Animal
1117	Gago, J. F., Viver, T., Urdiain, M., Pastor, S., Kämpfer, P., Robledo, P. A., Ferreira, E., & Rosselló-Móra, R. (2021). Comparative genome analysis of the genus Hydrotalea and proposal of the novel species Hydrotalea lipotrueae sp. nov., isolated from a groundwater aquifer in the south of Mallorca Island, Spain. Systematic and applied microbiology, 44(6), 126277. https://doi.org/10.1016/j.syapm.2…	2021	Research	Metagenome			Environment
1118	Duran-Pinedo, A., Solbiati, J., Teles, F., Teles, R., Zang, Y., & Frias-Lopez, J. (2021). Long-term dynamics of the human oral microbiome during clinical disease progression. BMC biology, 19(1), 240. https://doi.org/10.1186/s12915-021-01169-z	2021	Research	OnlyAmplicon
1119	Li, Y., Kreuzer, M., Clayssen, Q., Ebert, M. O., Ruscheweyh, H. J., Sunagawa, S., Kunz, C., Attwood, G., Amelchanka, S., & Terranova, M. (2021). The rumen microbiome inhibits methane formation through dietary choline supplementation. Scientific reports, 11(1), 21761. https://doi.org/10.1038/s41598-021-01031-w	2021	Research	Metagenome	Yes	BWA	Animal
1120	Chavan, S., Shete, A., Mirza, Y. et al. Investigation of cold-active and mesophilic cellulases: opportunities awaited. Biomass Conv. Bioref. 13, 8829–8852 (2023). https://doi.org/10.1007/s13399-021-02047-y	2023	Review
1121	Su, Q., Wang, Q., Mu, X., Chen, H., Meng, Y., Zhang, X., Zheng, L., Hu, X., Zhai, Y., & Zheng, H. (2021). Strain-level analysis reveals the vertical microbial transmission during the life cycle of bumblebee. Microbiome, 9(1), 216. https://doi.org/10.1186/s40168-021-01163-1	2021	Research	Metagenome	Yes	BMTagger	Animal
1122	Ding, X., Lan, W., Yan, A., Li, Y., Katayama, Y., & Gu, J. D. (2022). Microbiome characteristics and the key biochemical reactions identified on stone world cultural heritage under different climate conditions. Journal of environmental management, 302(Pt A), 114041. https://doi.org/10.1016/j.jenvman.2021.114041	2022	Research	Metagenome	No
1123	Long, J., Luo, W., Xie, J., Yuan, Y., Wang, J., Kang, L., Li, Y., Zhang, Z., & Hong, M. (2021). Environmental Factors Influencing Phyllosphere Bacterial Communities in Giant Pandas' Staple Food Bamboos. Frontiers in microbiology, 12, 748141. https://doi.org/10.3389/fmicb.2021.748141	2021	Research	Metagenome	Yes	BWA	Plant
1124	Lee, H., Jeong, J., Oh, Y., Lee, C. J., Mun, S., Lee, D. G., Jo, H., Heo, Y. M., Baek, C., Heo, C. Y., Kang, S. M., & Han, K. (2021). Comparative analysis of human facial skin microbiome between topical sites compared to entire face. Genes & genomics, 43(12), 1483–1495. https://doi.org/10.1007/s13258-021-01180-2	2021	Research	OnlyAmplicon
1125	Shoemaker, R., & Kim, J. (2021). Urobiome: An outlook on the metagenome of urological diseases. Investigative and clinical urology, 62(6), 611–622. https://doi.org/10.4111/icu.20210312	2021	Review
1126	The Hologenome of Haliclona fulva (Porifera, Demospongiae) Reveals an Abundant and Diverse Viral Community	2021	Research	Metagenome	No
1127	Robeson, M. S., 2nd, O'Rourke, D. R., Kaehler, B. D., Ziemski, M., Dillon, M. R., Foster, J. T., & Bokulich, N. A. (2021). RESCRIPt: Reproducible sequence taxonomy reference database management. PLoS computational biology, 17(11), e1009581. https://doi.org/10.1371/journal.pcbi.1009581	2021	Method
1128	Sabater, C., Molinero, N., Ferrer, M., Bernardo, C. M. G., Delgado, S., & Margolles, A. (2021). Functional Characterisation of Bile Metagenome: Study of Metagenomic Dark Matter. Microorganisms, 9(11), 2201. https://doi.org/10.3390/microorganisms9112201	2021	Research	Metagenome	No
1129	Lutsiv, T., Weir, T. L., McGinley, J. N., Neil, E. S., Wei, Y., & Thompson, H. J. (2021). Compositional Changes of the High-Fat Diet-Induced Gut Microbiota upon Consumption of Common Pulses. Nutrients, 13(11), 3992. https://doi.org/10.3390/nu13113992	2021	Research	OnlyAmplicon
1130	Scheffer, G., Hubert, C. R. J., Enning, D. R., Lahme, S., Mand, J., & de Rezende, J. R. (2021). Metagenomic Investigation of a Low Diversity, High Salinity Offshore Oil Reservoir. Microorganisms, 9(11), 2266. https://doi.org/10.3390/microorganisms9112266	2021	Research	Metagenome	No
1131	Ma, Z. S., and A. M. Ellison. 2021. Toward a unified diversity–area relationship (DAR) of species and gene diversity illustrated with the human gut metagenome. Ecosphere 12(11):e03807. 10.1002/ecs2.3807	2021	Method
1132	Usyskin-Tonne, A., Hadar, Y., & Minz, D. (2021). Spike Formation Is a Turning Point Determining Wheat Root Microbiome Abundance, Structures and Functions. International journal of molecular sciences, 22(21), 11948. https://doi.org/10.3390/ijms222111948	2021	Research	Metagenome	Yes	Bowtie2	Plant
1133	Glasl, B., Haskell, J. B., Aires, T., Serrão, E. A., Bourne, D. G., Webster, N. S., & Frade, P. R. (2021). Microbial Surface Biofilm Responds to the Growth-Reproduction-Senescence Cycle of the Dominant Coral Reef Macroalgae Sargassum spp. Life (Basel, Switzerland), 11(11), 1199. https://doi.org/10.3390/life11111199	2021	Research	Metagenome	No
1134	Murray, A. E., Lo, C. C., Daligault, H. E., Avalon, N. E., Read, R. W., Davenport, K. W., Higham, M. L., Kunde, Y., Dichosa, A. E. K., Baker, B. J., & Chain, P. S. G. (2021). Discovery of an Antarctic Ascidian-Associated Uncultivated Verrucomicrobia with Antimelanoma Palmerolide Biosynthetic Potential. mSphere, 6(6), e0075921. https://doi.org/10.1128/mSphere.00759-21	2021	Research	Metagenome	Yes	BWA	Animal
1135	Mehta, P., Yadav, M., Ahmed, V., Goyal, K., Pandey, R., & Chauhan, N. S. (2021). Culture-Independent Exploration of the Hypersaline Ecosystem Indicates the Environment-Specific Microbiome Evolution. Frontiers in microbiology, 12, 686549. https://doi.org/10.3389/fmicb.2021.686549	2021	Research	Metagenome			Environment
1136	Md Zoqratt, M. Z. H., & Gan, H. M. (2021). The inconsistent microbiota of Budu, the Malaysian fermented anchovy sauce, revealed through 16S amplicon sequencing. PeerJ, 9, e12345. https://doi.org/10.7717/peerj.12345	2021	Research	OnlyAmplicon
1137	Luo, Z., Zhong, Q., Han, X., Hu, R., Liu, X., Xu, W., Wu, Y., Huang, W., Zhou, Z., Zhuang, W., Yan, Q., He, Z., & Wang, C. (2021). Depth-dependent variability of biological nitrogen fixation and diazotrophic communities in mangrove sediments. Microbiome, 9(1), 212. https://doi.org/10.1186/s40168-021-01164-0	2021	Research	Metagenome	No
1138	Sabater, C., Cobo-Díaz, J. F., Álvarez-Ordóñez, A., Ruas-Madiedo, P., Ruiz, L., & Margolles, A. (2021). Novel methods of microbiome analysis in the food industry. International microbiology : the official journal of the Spanish Society for Microbiology, 24(4), 593–605. https://doi.org/10.1007/s10123-021-00215-8	2021	Review
1139	Jia, R., Huang, M., Qian, L., Yan, X., Lv, Q., Ye, H., Ye, L., Wu, X., Chen, W., Chen, Y., Jia, Y., Huang, Y., & Wu, H. (2021). The Depletion of Carbohydrate Metabolic Genes in the Gut Microbiome Contributes to the Transition From Central Obesity to Type 2 Diabetes. Frontiers in endocrinology, 12, 747646. https://doi.org/10.3389/fendo.2021.747646	2021	Research	Metagenome	Yes	BWA	Human
1140	González-Castillo, A., Carballo, J. L., & Bautista-Guerrero, E. (2021). Genomics and phylogeny of the proposed phylum 'Candidatus Poribacteria' associated with the excavating sponge Thoosa mismalolli. Antonie van Leeuwenhoek, 114(12), 2163–2174. https://doi.org/10.1007/s10482-021-01670-z	2021	Research	Metagenome	No
1141	Gu, M., Chen, N., Sun, H., Li, Z., Chen, X., Zhou, J., & Zhang, Y. (2021). Roseburia Abundance Associates With Severity, Evolution and Outcome of Acute Ischemic Stroke. Frontiers in cellular and infection microbiology, 11, 669322. https://doi.org/10.3389/fcimb.2021.669322	2021	Research	Metagenome	No
1142	Herzog, E. L., Wäfler, M., Keller, I., Wolf, S., Zinkernagel, M. S., & Zysset-Burri, D. C. (2021). The importance of age in compositional and functional profiling of the human intestinal microbiome. PloS one, 16(10), e0258505. https://doi.org/10.1371/journal.pone.0258505	2021	Research	Metagenome	Yes	Bowtie2	Human
1143	Paulraj, S., Bhat, R., Rajesh, M. K., Ramesh, S. V., Priya, U. K., Pandian, R. T. P., Hegde, V., & Chowdappa, P. (2021). Data of 16S rRNA gene amplicon-based metagenomic signatures of arecanut rhizosphere soils in Yellow Leaf Disease (YLD) endemic region of India. Data in brief, 38, 107443. https://doi.org/10.1016/j.dib.2021.107443	2021	Research	OnlyAmplicon
1144	Takihara, H., Miura, N., Aoki-Kinoshita, K. F., & Okuda, S. (2021). Functional glyco-metagenomics elucidates the role of glycan-related genes in environments. BMC bioinformatics, 22(1), 505. https://doi.org/10.1186/s12859-021-04425-9	2021	Research	Metagenome			Environment
1145	Teng, Z. J., Qin, Q. L., Zhang, W., Li, J., Fu, H. H., Wang, P., Lan, M., Luo, G., He, J., McMinn, A., Wang, M., Chen, X. L., Zhang, Y. Z., Chen, Y., & Li, C. Y. (2021). Biogeographic traits of dimethyl sulfide and dimethylsulfoniopropionate cycling in polar oceans. Microbiome, 9(1), 207. https://doi.org/10.1186/s40168-021-01153-3	2021	Research	Metagenome	No
1146	Orellana, E., Guerrero, L. D., Davies-Sala, C., Altina, M., Pontiggia, R. M., & Erijman, L. (2022). Extracellular hydrolytic potential drives microbiome shifts during anaerobic co-digestion of sewage sludge and food waste. Bioresource technology, 343, 126102. https://doi.org/10.1016/j.biortech.2021.126102	2022	Research	Metagenome	No
1147	Kumar, G., Suman, A., Lal, S., Ram, R. A., Bhatt, P., Pandey, G., Chaudhary, P., & Rajan, S. (2021). Bacterial structure and dynamics in mango (Mangifera indica) orchards after long term organic and conventional treatments under subtropical ecosystem. Scientific reports, 11(1), 20554. https://doi.org/10.1038/s41598-021-00112-0	2021	Research	OnlyAmplicon
1148	Liu, L., Wang, Y., Yang, Y., Wang, D., Cheng, S. H., Zheng, C., & Zhang, T. (2021). Charting the complexity of the activated sludge microbiome through a hybrid sequencing strategy. Microbiome, 9(1), 205. https://doi.org/10.1186/s40168-021-01155-1	2021	Research	Metagenome	No
1149	Lee, K., Oh, H. J., Kang, M. S., Kim, S., Ahn, S., Kim, M. J., Kim, S. W., & Chang, S. (2021). Metagenomic analysis of gut microbiome reveals a dynamic change in Alistipes onderdonkii in the preclinical model of pancreatic cancer, suppressing its proliferation. Applied microbiology and biotechnology, 105(21-22), 8343–8358. https://doi.org/10.1007/s00253-021-11617-z	2021	NotAvailable
1150	Sevillano, M., Vosloo, S., Cotto, I., Dai, Z., Jiang, T., Santiago Santana, J. M., Padilla, I. Y., Rosario-Pabon, Z., Velez Vega, C., Cordero, J. F., Alshawabkeh, A., Gu, A., & Pinto, A. J. (2021). Spatial-temporal targeted and non-targeted surveys to assess microbiological composition of drinking water in Puerto Rico following Hurricane Maria. Water research X, 13, 100123. https://doi.org/10.101…	2021	Research	Metagenome	No
1151	De Filippis, F., Paparo, L., Nocerino, R., Della Gatta, G., Carucci, L., Russo, R., Pasolli, E., Ercolini, D., & Berni Canani, R. (2021). Specific gut microbiome signatures and the associated pro-inflamatory functions are linked to pediatric allergy and acquisition of immune tolerance. Nature communications, 12(1), 5958. https://doi.org/10.1038/s41467-021-26266-z	2021	Research	Metagenome	Yes	BMTagger	Human
1152	Arikawa, K., Ide, K., Kogawa, M., Saeki, T., Yoda, T., Endoh, T., Matsuhashi, A., Takeyama, H., & Hosokawa, M. (2021). Recovery of strain-resolved genomes from human microbiome through an integration framework of single-cell genomics and metagenomics. Microbiome, 9(1), 202. https://doi.org/10.1186/s40168-021-01152-4	2021	Research	Metagenome	Yes	BBMap	Human
1153	Yu, K., Yu, C. G., Yin, X. Q., Wang, Z. W., Wang, X. B., Wang, L. L., Guo, S., An, Y. X., & Zhao, D. (2021). Metabolites of gut microbiome are associated with glucose metabolism in non-diabetic obese adults: a Chinese monozygotic twin study. Diabetology & metabolic syndrome, 13(1), 106. https://doi.org/10.1186/s13098-021-00724-6	2021	Research	OnlyAmplicon
1154	Karunatillaka, I., Jaroszewski, L., & Godzik, A. (2022). Novel putative polyethylene terephthalate (PET) plastic degrading enzymes from the environmental metagenome. Proteins, 90(2), 504–511. https://doi.org/10.1002/prot.26245	2022	Research	Metagenome	No
1155	Zorrilla, F., Buric, F., Patil, K. R., & Zelezniak, A. (2021). metaGEM: reconstruction of genome scale metabolic models directly from metagenomes. Nucleic acids research, 49(21), e126. https://doi.org/10.1093/nar/gkab815	2021	Method
1156	Rahman, M. S., Hoque, M. N., Puspo, J. A., Islam, M. R., Das, N., Siddique, M. A., Hossain, M. A., & Sultana, M. (2021). Microbiome signature and diversity regulates the level of energy production under anaerobic condition. Scientific reports, 11(1), 19777. https://doi.org/10.1038/s41598-021-99104-3	2021	Research	Metagenome	Yes	BWA	Plant
1157	Murphy, A., Barich, D., Fennessy, M. S., & Slonczewski, J. L. (2021). An Ohio State Scenic River Shows Elevated Antibiotic Resistance Genes, Including Acinetobacter Tetracycline and Macrolide Resistance, Downstream of Wastewater Treatment Plant Effluent. Microbiology spectrum, 9(2), e0094121. https://doi.org/10.1128/Spectrum.00941-21	2021	Research	Metagenome	No
1158	Zheng, Y., Xu, Z., Liu, H., Liu, Y., Zhou, Y., Meng, C., Ma, S., Xie, Z., Li, Y., & Zhang, C. S. (2021). Patterns in the Microbial Community of Salt-Tolerant Plants and the Functional Genes Associated with Salt Stress Alleviation. Microbiology spectrum, 9(2), e0076721. https://doi.org/10.1128/Spectrum.00767-21	2021	Research	Metagenome	No
1159	Raimondi, S., Candeliere, F., Amaretti, A., Foschi, C., Morselli, S., Gaspari, V., Rossi, M., & Marangoni, A. (2021). Vaginal and Anal Microbiome during Chlamydia trachomatis Infections. Pathogens (Basel, Switzerland), 10(10), 1347. https://doi.org/10.3390/pathogens10101347	2021	Research	OnlyAmplicon
1160	Alzahrani K. J. (2021). Microbiome Studies from Saudi Arabia over the Last 10 Years: Achievements, Gaps, and Future Directions. Microorganisms, 9(10), 2021. https://doi.org/10.3390/microorganisms9102021	2021	Review
1161	He, X., Gao, J., Peng, L., Hu, T., Wan, Y., Zhou, M., Zhen, P., & Cao, H. (2021). Bacterial O-GlcNAcase genes abundance decreases in ulcerative colitis patients and its administration ameliorates colitis in mice. Gut, 70(10), 1872–1883. https://doi.org/10.1136/gutjnl-2020-322468	2021	Research	Metagenome	Yes	Bowtie2	Animal
1162	Peng, X., Gat, D., Paytan, A., & Rudich, Y. (2021). The Response of Airborne Mycobiome to Dust Storms in the Eastern Mediterranean. Journal of fungi (Basel, Switzerland), 7(10), 802. https://doi.org/10.3390/jof7100802	2021	Research	Metagenome	No
1163	Granehäll, L., Huang, K. D., Tett, A., Manghi, P., Paladin, A., O'Sullivan, N., Rota-Stabelli, O., Segata, N., Zink, A., & Maixner, F. (2021). Metagenomic analysis of ancient dental calculus reveals unexplored diversity of oral archaeal Methanobrevibacter. Microbiome, 9(1), 197. https://doi.org/10.1186/s40168-021-01132-8	2021	Research	Metagenome	Yes	BBDuk	Human
1164	Jouffret, V., Miotello, G., Culotta, K., Ayrault, S., Pible, O., & Armengaud, J. (2021). Increasing the power of interpretation for soil metaproteomics data. Microbiome, 9(1), 195. https://doi.org/10.1186/s40168-021-01139-1	2021	Research	Metagenome	No
1165	Dinakis, E., Nakai, M., Gill, P. A., Yiallourou, S., Sata, Y., Muir, J., Carrington, M., Head, G. A., Kaye, D. M., & Marques, F. Z. (2021). The Gut Microbiota and Their Metabolites in Human Arterial Stiffness. Heart, lung & circulation, 30(11), 1716–1725. https://doi.org/10.1016/j.hlc.2021.07.022	2021	Research	OnlyAmplicon
1166	Mao, L., Zhang, Y., Tian, J., Sang, M., Zhang, G., Zhou, Y., & Wang, P. (2021). Cross-Sectional Study on the Gut Microbiome of Parkinson's Disease Patients in Central China. Frontiers in microbiology, 12, 728479. https://doi.org/10.3389/fmicb.2021.728479	2021	Research	Metagenome	Yes	KneadData	Human
1167	Sun, B., Liu, B., Gao, X., Xing, K., Xie, L., & Guo, T. (2021). Metagenomic Analysis of Saliva Reveals Disease-Associated Microbiotas in Patients With Periodontitis and Crohn's Disease-Associated Periodontitis. Frontiers in cellular and infection microbiology, 11, 719411. https://doi.org/10.3389/fcimb.2021.719411	2021	Research	Metagenome	Yes	Bowtie2	Human
1168	Park, S. Y., Faraci, G., Nanda, S., Ter-Saakyan, S., Love, T. M. T., Mack, W. J., Dubé, M. P., & Lee, H. Y. (2021). Gut microbiome in people living with HIV is associated with impaired thiamine and folate syntheses. Microbial pathogenesis, 160, 105209. https://doi.org/10.1016/j.micpath.2021.105209	2021	Research	OnlyAmplicon
1169	Kumpitsch, C., Fischmeister, F. P. S., Mahnert, A., Lackner, S., Wilding, M., Sturm, C., Springer, A., Madl, T., Holasek, S., Högenauer, C., Berg, I. A., Schoepf, V., & Moissl-Eichinger, C. (2021). Reduced B12 uptake and increased gastrointestinal formate are associated with archaeome-mediated breath methane emission in humans. Microbiome, 9(1), 193. https://doi.org/10.1186/s40168-021-01130-w	2021	Research	OnlyAmplicon
1170	Sakamoto, Y., Mima, K., Ishimoto, T., Ogata, Y., Imai, K., Miyamoto, Y., Akiyama, T., Daitoku, N., Hiyoshi, Y., Iwatsuki, M., Baba, Y., Iwagami, S., Yamashita, Y. I., Yoshida, N., Komohara, Y., Ogino, S., & Baba, H. (2021). Relationship between Fusobacterium nucleatum and antitumor immunity in colorectal cancer liver metastasis. Cancer science, 112(11), 4470–4477. https://doi.org/10.1111/cas.15126	2021	Research	OnlyAmplicon
1171	Guo, F., Si, R., Li, Q., Hai, L., Yi, L., He, J., Ming, L., & Ji, R. (2021). Reversible insulin resistance helps Bactrian camels survive fasting. Scientific reports, 11(1), 18815. https://doi.org/10.1038/s41598-021-98234-y	2021	Research	OnlyAmplicon
1172	Ho, M., Moon, D., Pires-Alves, M., Thornton, P. D., McFarlin, B. L., & Wilson, B. A. (2021). Recovery of microbial community profile information hidden in chimeric sequence reads. Computational and structural biotechnology journal, 19, 5126–5139. https://doi.org/10.1016/j.csbj.2021.08.050	2021	Research	Metagenome	Yes	Bowtie2	Human
1173	Hernández-Álvarez, C., García-Oliva, F., Cruz-Ortega, R., Romero, M. F., Barajas, H. R., Piñero, D., & Alcaraz, L. D. (2022). Squash root microbiome transplants and metagenomic inspection for in situ arid adaptations. The Science of the total environment, 805, 150136. https://doi.org/10.1016/j.scitotenv.2021.150136	2022	Research	OnlyAmplicon
1174	Raimondi, S., Calvini, R., Candeliere, F., Leonardi, A., Ulrici, A., Rossi, M., & Amaretti, A. (2021). Multivariate Analysis in Microbiome Description: Correlation of Human Gut Protein Degraders, Metabolites, and Predicted Metabolic Functions. Frontiers in microbiology, 12, 723479. https://doi.org/10.3389/fmicb.2021.723479	2021	Research	OnlyAmplicon
1175	Youngblut, N. D., & Ley, R. E. (2021). Struo2: efficient metagenome profiling database construction for ever-expanding microbial genome datasets. PeerJ, 9, e12198. https://doi.org/10.7717/peerj.12198	2021	Method
1176	Park, J., Kim, N. E., Yoon, H., Shin, C. M., Kim, N., Lee, D. H., Park, J. Y., Choi, C. H., Kim, J. G., Kim, Y. K., Shin, T. S., Yang, J., & Park, Y. S. (2021). Fecal Microbiota and Gut Microbe-Derived Extracellular Vesicles in Colorectal Cancer. Frontiers in oncology, 11, 650026. https://doi.org/10.3389/fonc.2021.650026	2021	Research	OnlyAmplicon
1177	Gupta, V. K., Cunningham, K. Y., Hur, B., Bakshi, U., Huang, H., Warrington, K. J., Taneja, V., Myasoedova, E., Davis, J. M., 3rd, & Sung, J. (2021). Gut microbial determinants of clinically important improvement in patients with rheumatoid arthritis. Genome medicine, 13(1), 149. https://doi.org/10.1186/s13073-021-00957-0	2021	Research	Metagenome	Yes	Bowtie2	Human
1178	Busing, J. D., Buendia, M., Choksi, Y., Hiremath, G., & Das, S. R. (2021). Microbiome in Eosinophilic Esophagitis-Metagenomic, Metatranscriptomic, and Metabolomic Changes: A Systematic Review. Frontiers in physiology, 12, 731034. https://doi.org/10.3389/fphys.2021.731034	2021	Review
1179	Braga, L. P. P., Pereira, R. V., Martins, L. F., Moura, L. M. S., Sanchez, F. B., Patané, J. S. L., da Silva, A. M., & Setubal, J. C. (2021). Genome-resolved metagenome and metatranscriptome analyses of thermophilic composting reveal key bacterial players and their metabolic interactions. BMC genomics, 22(1), 652. https://doi.org/10.1186/s12864-021-07957-9	2021	Research	Metagenome	No
1180	Jonassen, K. R., Hagen, L. H., Vick, S. H. W., Arntzen, M. Ø., Eijsink, V. G. H., Frostegård, Å., Lycus, P., Molstad, L., Pope, P. B., & Bakken, L. R. (2022). Nitrous oxide respiring bacteria in biogas digestates for reduced agricultural emissions. The ISME journal, 16(2), 580–590. https://doi.org/10.1038/s41396-021-01101-x	2022	Research	Metagenome	No
1181	Sample collection/stabilization and DNA/RNA extraction from swab samples for microbiome or metagenome analyses	2021	NotAvailable
1182	Wu, X., Chauhan, A., Layton, A. C., Lau Vetter, M. C. Y., Stackhouse, B. T., Williams, D. E., Whyte, L., Pfiffner, S. M., Onstott, T. C., & Vishnivetskaya, T. A. (2021). Comparative Metagenomics of the Active Layer and Permafrost from Low-Carbon Soil in the Canadian High Arctic. Environmental science & technology, 55(18), 12683–12693. https://doi.org/10.1021/acs.est.1c00802	2021	Research	Metagenome	No
1183	Ling, W., Zhao, N., Plantinga, A. M., Launer, L. J., Fodor, A. A., Meyer, K. A., & Wu, M. C. (2021). Powerful and robust non-parametric association testing for microbiome data via a zero-inflated quantile approach (ZINQ). Microbiome, 9(1), 181. https://doi.org/10.1186/s40168-021-01129-3	2021	Method
1184	Tomofuji, Y., Maeda, Y., Oguro-Igashira, E., Kishikawa, T., Yamamoto, K., Sonehara, K., Motooka, D., Matsumoto, Y., Matsuoka, H., Yoshimura, M., Yagita, M., Nii, T., Ohshima, S., Nakamura, S., Inohara, H., Takeda, K., Kumanogoh, A., & Okada, Y. (2021). Metagenome-wide association study revealed disease-specific landscape of the gut microbiome of systemic lupus erythematosus in Japanese. Annals of…	2021	Research	Metagenome	Yes	Bowtie2	Human
1185	Tavella, T., Turroni, S., Brigidi, P., Candela, M., & Rampelli, S. (2021). The Human Gut Resistome up to Extreme Longevity. mSphere, 6(5), e0069121. https://doi.org/10.1128/mSphere.00691-21	2021	Research	Metagenome	Yes	BBMap	Human
1186	Rubio-Portillo, E., Martin-Cuadrado, A. B., Ramos-Esplá, A. Á., & Antón, J. (2021). Metagenomics Unveils Posidonia oceanica "Banquettes" as a Potential Source of Novel Bioactive Compounds and Carbohydrate Active Enzymes (CAZymes). mSystems, 6(5), e0086621. https://doi.org/10.1128/mSystems.00866-21	2021	Research	Metagenome	No
1187	Kapustina, Ž., Medžiūnė, J., Alzbutas, G., Rokaitis, I., Matjošaitis, K., Mackevičius, G., Žeimytė, S., Karpus, L., & Lubys, A. (2021). High-resolution microbiome analysis enabled by linking of 16S rRNA gene sequences with adjacent genomic contexts. Microbial genomics, 7(9), 000624. https://doi.org/10.1099/mgen.0.000624	2021	Research	Metagenome	No
1188	Balvers, M., Deschasaux, M., van den Born, B. J., Zwinderman, K., Nieuwdorp, M., & Levin, E. (2021). Analyzing Type 2 Diabetes Associations with the Gut Microbiome in Individuals from Two Ethnic Backgrounds Living in the Same Geographic Area. Nutrients, 13(9), 3289. https://doi.org/10.3390/nu13093289	2021	Research	OnlyAmplicon
1189	Microbiome Analysis of the Rhizosphere from Wilt Infected Pomegranate Reveals Complex Adaptations in Fusarium-A Preliminary Study	2021	Research	Metagenome	Yes	Bowtie2	Plant
1190	Hidalgo, K. J., Sierra-Garcia, I. N., Zafra, G., & de Oliveira, V. M. (2021). Genome-Resolved Meta-Analysis of the Microbiome in Oil Reservoirs Worldwide. Microorganisms, 9(9), 1812. https://doi.org/10.3390/microorganisms9091812	2021	Research	Metagenome	No
1191	Park, J. Y., Kang, C. S., Seo, H. C., Shin, J. C., Kym, S. M., Park, Y. S., Shin, T. S., Kim, J. G., & Kim, Y. K. (2021). Bacteria-Derived Extracellular Vesicles in Urine as a Novel Biomarker for Gastric Cancer: Integration of Liquid Biopsy and Metagenome Analysis. Cancers, 13(18), 4687. https://doi.org/10.3390/cancers13184687	2021	Research	OnlyAmplicon
1192	Lv, W. Q., Lin, X., Shen, H., Liu, H. M., Qiu, X., Li, B. Y., Shen, W. D., Ge, C. L., Lv, F. Y., Shen, J., Xiao, H. M., & Deng, H. W. (2021). Human gut microbiome impacts skeletal muscle mass via gut microbial synthesis of the short-chain fatty acid butyrate among healthy menopausal women. Journal of cachexia, sarcopenia and muscle, 12(6), 1860–1870. https://doi.org/10.1002/jcsm.12788	2021	Research	Metagenome	No
1193	Steven, B., LaReau, J. C., Taerum, S. J., Zuverza-Mena, N., & Cowles, R. S. (2021). What's under the Christmas Tree? A Soil Sulfur Amendment Lowers Soil pH and Alters Fir Tree Rhizosphere Bacterial and Eukaryotic Communities, Their Interactions, and Functional Traits. Microbiology spectrum, 9(1), e0016621. https://doi.org/10.1128/Spectrum.00166-21	2021	Research	Metagenome	No
1194	Beach, N. K., Myers, K. S., Owen, B. R., Seib, M., Donohue, T. J., & Noguera, D. R. (2021). Exploring the Meta-regulon of the CRP/FNR Family of Global Transcriptional Regulators in a Partial-Nitritation Anammox Microbiome. mSystems, 6(5), e0090621. https://doi.org/10.1128/mSystems.00906-21	2021	Research	Metagenome	No
[truncated: 1,659 more rows]
[truncated: 1 more columns]

## Sheet: TableS1-2MicrobiomeComposition
TableS1-2 The microbiome composition of simulated dataset for metagenomic downstream analysis.
Species	Domain	Kingdom	Phylum	Class	Order	Family	TaxonomyID	Number of Reads
[truncated: 30 more rows]

## Sheet: TableS2-1DatasetResource
TableS2-1 The data resource information from different genomes in rice (a) and human (b) samples.
[truncated: 94 more rows]

[truncated: 12 more sheets: TableS2-2DataCompostion, TableS2-3ResourceConsumption, TableS2-4MAGEvaluation, TableS3-1MemoryUsage, TableS3-2Timeconsumption, TableS3-3IntegrateResource, TableS3-4Accuracy, TableS3-5Precision, TableS3-6Recall, TableS3-7F1, TableS3-8RadarPlot, TableS4-1Accuracy]
